# Supplementary material for: The role of ZFP57 and additional KRAB-zinc finger proteins in the maintenance of human imprinted methylation and multi-locus imprinting disturbances
Source: Nucleic Acids Res. 2020 Oct 14;48(20):11394–407. doi: 10.1093/nar/gkaa837 (PMC7672439; doi:10.1093/nar/gkaa837)
Supplement: gkaa837_Supplemental_Files [file gkaa837_supplemental_files.zip]

Archive with 2 entries (2 files):
- Supplementary material_Figures_Ammended.pdf
- Supplementary Tables.xlsx
