# Supplementary material for: The role of ZFP57 and additional KRAB-zinc finger proteins in the maintenance of human imprinted methylation and multi-locus imprinting disturbances
Source: Nucleic Acids Res. 2020 Oct 14;48(20):11394–407. doi: 10.1093/nar/gkaa837 (PMC7672439; doi:10.1093/nar/gkaa837)
Supplement: gkaa837_Supplemental_Files [file gkaa837_supplemental_files.zip › Supplementary Tables.xlsx]

## Sheet: Table S1
Primer Name	Experiment	Forward	Reverse	Int Seq
ZFP57 genotype	genotyping for allelic expression	CTGGGTTACCGGCCCCATTC	CAAAGGTAGCTCTTCTGCTTC
ZFP57 RT-PCR	allelic expression	AGAGAGTTTGTCCATCTCC	CAAAGGTAGCTCTTCTGCTTC
ZFP57 hap-ASM	Bisulphite PCR	AGAGGTTGGAAGTTTTTTTAAGA	CCCTCTCATCTAAATCAAAAAAC
PLAGL1	SCRAM meth	GCTGAGCTGTGAGCACGGCT	CTCCTCCTGCCACGTGACGC
PLAGL1	SCRAM unmeth	GCTGAGCTGTGAGCACGGCT	CAGCCATCCTCTTGGCTGCC
GRB10	SCRAM meth	CTCCCAGCGCCATCACCACGCAGG	TGGAGGGAACAAGGGGTTCT
GRB10	SCRAM unmeth	CTCCCAGCGCCATCACCACGCAGG	GTCCTGGGATTCCTGTTGTG
NAP1L5	SCRAM meth	TGAAATTCCTTATCAAATTTGGC	GAGGTAATGGCGGAAGGCGGTG
NAP1L5	SCRAM unmeth	TGAAATTCCTTATCAAATTTGGC	GAGGAGCCCCAGACCCCTGCAG
GNAS	SCRAM meth	AAAGTGCTTTACCGGAGCCAA	CAAGCCCCTAGTCCGGAGCGC
GNAS	SCRAM unmeth	AAAGTGCTTTACCGGAGCCAA	GGCACGCGTAGGGATGCGACAG
mAirn	Bisulphite pyrosequencing outer PCR	GGGGAATTGAGGTAAGTTAGGGTTTTT	CACTAATAAACAATAAAACACCC
mAirn	Bisulphite pyrosequencing Inner PCR	GAGGGGAGGATTTTGTAGA	[Btn]TCTTATAACCCAAAAATCTTCACCCTAAC	F- TTAAGAGTTTTAGGTCGTTT
Serpinb6a	Bisulphite pyrosequencing outer PCR	GAGAGTTTTGTGGATTTGATT	CTAAACACCCAACCCTTAATCT
Serpinb6a	Bisulphite pyrosequencing Inner PCR	GAGAGTTTTGTGGATTTGATT	[Btn]CCACCTCCCAAATCCCAA	F- TTTTTGGAGTTTTTAGGTTT
Sgk1	Bisulphite pyrosequencing outer PCR	GGGATGTATTTTGTTTTTGTTTG	CTCCTTCAAAAAAACRTCAATACTC
Sgk1	Bisulphite pyrosequencing Inner PCR	GTGTTTTTYGAGTGGATAT	[Btn]TCCTACTAAACRAACTAAATAAAT	F- GGGATATYGAGGAGGGGAG
Tsc22d1	Bisulphite pyrosequencing outer PCR	GTTTAGTTGTTTGTAGTTTAGGG	TTAAAAACGAAATCTTACTCCCT
Tsc22d1	Bisulphite pyrosequencing Inner PCR	GGTTTTATTTTTTTAGAGGAGG	[Btn]AAAACTTTCGAAAACCCTAAC	F- GTTTTTTTGTTTATATG
Serpinb6a	T7 endonuclease assay	ACAGGAAAGGGTCTGAGCACCCA	CCCATAAGTATTTAAAGGCCTC
Sgk1	T7 endonuclease assay	GCAGGGACTGCTTTGGAGACG	ACTGGTCTACACCATTGGGA
Tsc22d1	T7 endonuclease assay	GAGGCTCAGAAAAGGAGCGAG	ATCTCCAGGCTCCGCCCGCCATGA
Zfp57[KRAB]	Nhe1 insert got dCas9	gctagcATGGCAGCTAGGAAACAGT	gctagcCAGTCCGAATCTTCTTCTGTCACAG
T7-dCas9 F	in vitro transcription template	TAATACGACTCACTATAGGGAGAGCCACCATGGACTACAAAGACCATGAC
GFP-poly A R	in vitro transcription template	TTTTTTTTTTTTTTTTTTTTTTTTTTTTTTTTTTTTTTTCAACCGGTCTTGTACAGCTCGTC
RPL19	qRT-PCR	GCGGAAGGGTACAGCCAAT	GCAGCCGGCGCAAA
ZFP57	qRT-PCR	ATGAAGAGAGGATTGCTGGAGGG	CCTCTGCATGCAAGGAAGAC
ZNF202	qRT-PCR	GAGGACCCAGACCTTCCTGCAG	AGATCACTCCACTGGTCCTGGGA
ZNF445	qRT-PCR	AGGGACCTTGATGGGACATCCTGGA	GCTCCTGAGAGGTGAAGCAAGG
ZFP57 alt isoform	qRT-PCR	ACCCTGTGCCCCTAAATCGCGGTCCA	CCTCTGCATGCAAGGAAGAC
NAP1L5	Bisulphite PCR	GGGGTTTTTTAGTTATTTGATTAG	CAAAATCTCTCTAAACCAACTC
PEG10	Bisulphite PCR and pyrosequencing	GTTTGGTTTAGGTGTGGGATTTT	[Bio]AAACATTCTAAAATACTACTCCATCTCCC	F- TGGGATTTTATTTTTTTTGTT
PLAGL1	Bisulphite PCR and pyrosequencing	GAYGGGTTGAATGATAAATGGTAGATG	[Bio]ACCTTAACTTTACCCCCACCRATAA	F- GTGGTAGGAGGAGGTT
IG-DMR	Bisulphite PCR and pyrosequencing	[BIO]-ATTATTGAATTGGGTTTGTTAGTAG	CAAAACAACTCAAATCCTTTATAAC	R- TTAAAATATATCAAAAAACC
PEG13	Bisulphite PCR and pyrosequencing	AGTGTTTTAATTTATAGGGTATTGA	[Bio]CACAACCCTACCAACAAAAAAACC	F- AGGTTTTTTATTGTTGTATGTA
H19	Bisulphite PCR and pyrosequencing	TTGATTTATTTTAGGGTGTATTGTTGAAG	[Btn]TCCTATAAATATCCTATTCCCAAATAACC	F- TAGTGTAGGTTTATATATTA
GRB10	Bisulphite PCR and pyrosequencing	GGGTTTTCGTGGGTATAGTTATTATT	[Bio]CCCRCTCTCCAAATACTCAAATAAACT	F- TGGTTATATAATATTGTTTTATGG
L3MBTL	Bisulphite PCR and pyrosequencing	TTTTAGGTTTTGAGTTGGGTTTT	[Bio]CCCCCTCAAACCCTACCTCC	F- AGGTTTGAGTTTTAGAAGGT
SNU13	Bisulphite PCR and pyrosequencing	GGAGATAATGGTTTAGTAGGAATATT	[Bio]TCTTCCTAATTATCCTAAAACCAAAC	F- TTTTAAGAGTAGGAAG
PEG3	Bisulphite PCR and pyrosequencing	GAGAAGTTTTGATAAGGAGG	[Bio]CTCACCTCACCTCAATACTAC	F- TGTTTATTTTGGGTTGGT
ZNF202 Ex1	Mutation screen	GTTTGTGTAGAGGATTATG	AAATAGTCCCCCTCCACATCA
ZNF202 Ex2	Mutation screen	TCCCTCTGGGAGTGTTTTCT	GTATGGAGAAATGTCCGAG
ZNF202 Ex3	Mutation screen	TATTGGGGCATGCTGCATATTACT	ACTGTGAGCTTAAAACTG
ZNF202 Ex4	Mutation screen	AAGCTCCTTTCATCTCCTAGA	CTAAGATCCCCCAAAAT
ZNF202 Ex5	Mutation screen	ACTAAAGAGATGAAAGATTTCA	GGCTCAGGGTGGGTAACACCG
ZNF202 Ex6	Mutation screen	CAAAA CCCTTTGTAAAAATC	TCTTCCTCACCTCCCTTAGGT
ZNF445 Ex1	Mutation screen	ATGACTTCTGATGTCCCAGCAA	GAAGAAAGGAAGGCTTCCCCTG
ZNF445 Ex2	Mutation screen	GGAAGTAATAAAGGACCTGG	TTCTCATGAGAGGACAGATG
ZNF445 Ex3-4	Mutation screen	GTACCTGCTCATGGGTCCAGGAG	ATCTGGTCAGCAGTTACAGA
ZNF445 Ex5	Mutation screen	GAAATGACTGGGCCTCCTTCG	AATGGAGTAAATTCCCAGTGA
ZNF445 Ex6A	Mutation screen	TGACTATTTTATAAAGGTATT	CCGCGCACAGTTGGAACTCC
ZNF445 Ex6B	Mutation screen	CGTATCATCAGAGACTTCACAC	GTGTCCTGACTAAAAGATG
ZNF445 Ex6C	Mutation screen	GTGTAGCGATTGTGGGAAGG	TCAAAGTTACTCCACAATGCCT

## Sheet: Table S2
	II.1	11.2
Sex	M	M
Year of birth	2006	2016
Macroglosia	Y	N
Omphalocele	Y	N
Diastasis recti	Y	N
Hemihypertrophy	N	N
Cardiopathy	N	N
Macrosomia	Y	N
Visceromegaly	N	N
Transient Neonatal Diabetes	Y	Y
Diabetes	Y	N
Gestational age (w)	40	42
Birth weight (g)	2300 (-3,02 sds)	2780 (-1,92 sds)
Birth length (cm)	49.5 (-1,07 sds)	49.5 (-1,47 sds)
Birth PC	32 (-3,19 sds)	34 (-1,53 sds)
Last height (cm)	147,7 (1,75 sds)	76 (1,01 sds)

## Sheet: Table S3
Name	chr	pos	UCSC_RefGene_Name	UCSC_RefGene_Group	Blood_1	Blood_2	Blood_3	CB_04	CB_05	CB_07	CB_08	CB_09	CB_10	CB_12	CB_13	CB_15	CB_17	CB_18	CB_20	CB_23	CB_35	CB_36	CB_37	CB_40	CB_70	CB_76	CB_82	LY_02	LY_13	LY_14	LY_15	LY_16		II.1_BL1	II.1_BL2	II.1_Buccal	II.1 EBV	II.2_BL	I.1 mother	UCSC_RefGene_Name
cg10243676	chr1	40024971	LOC728448	Body	0.57762	0.549106	0.717524	0.534264	0.585503	0.539545	0.447895	0.567832	0.601858	0.514933	0.499563	0.520875	0.543125	0.470944	0.499937	0.480107	0.49842	0.536427	0.563416	0.471227	0.593313	0.549537	0.532573	0.365986	0.386739	0.438132	0.487866	0.509765		0.522913	0.574354	0.479106	0.494488	0.519097	0.598692	LOC728448
cg11704876	chr1	40025232	LOC728448	Body	0.728061	0.689613	0.81932	0.634872	0.647106	0.605257	0.537082	0.661875	0.71062	0.594762	0.689801	0.659739	0.620067	0.563778	0.616145	0.609499	0.494233	0.652139	0.639195	0.521814	0.703026	0.645279	0.656994	0.259479	0.220897	0.367037	0.393992	0.375172		0.536593	0.641215	0.572978	0.616518	0.570074	0.634778	LOC728448
cg22862450	chr1	40025411	LOC728448	TSS200	0.679693	0.672938	0.744009	0.608068	0.689981	0.676311	0.548013	0.676718	0.707998	0.639265	0.656696	0.665524	0.698366	0.617785	0.620868	0.613845	0.620244	0.682469	0.662675	0.636623	0.656754	0.655097	0.651504	0.517302	0.596554	0.625031	0.627534	0.66062		0.730594	0.657627	0.688918	0.73572	0.671702	0.663344	LOC728448
cg15057250	chr1	40025415	LOC728448	TSS200	0.699888	0.676358	0.742934	0.631373	0.684075	0.685027	0.563926	0.677907	0.693193	0.623369	0.672457	0.663281	0.685533	0.666679	0.63321	0.6436	0.656462	0.616417	0.700015	0.661997	0.730781	0.668787	0.649023	0.568621	0.551565	0.65518	0.682841	0.655987		0.749023	0.665663	0.690244	0.821096	0.688089	0.675549	LOC728448
cg03641225	chr1	68512539	DIRAS3	Body	0.409919	0.349843	0.372829	0.348589	0.241766	0.263349	0.283254	0.294884	0.289582	0.267893	0.320518	0.288632	0.264699	0.284205	0.317705	0.26434	0.269388	0.302344	0.266821	0.262673	0.284156	0.27315	0.318224	0.251198	0.392667	0.341408	0.317017	0.251046		0.338135	0.39822	0.39537	0.108391	0.357427	0.380735	DIRAS3
cg24871743	chr1	68512650	DIRAS3	Body	0.728884	0.626554	0.643126	0.714502	0.481615	0.478912	0.473375	0.532579	0.529641	0.495055	0.57725	0.482904	0.506152	0.526242	0.501395	0.489153	0.522396	0.584505	0.482851	0.490172	0.540343	0.485992	0.549892	0.598875	0.734305	0.645881	0.670235	0.57113		0.601988	0.64739	0.687743	0.609411	0.566057	0.694376	DIRAS3
cg22901840	chr1	68512777	DIRAS3	Body	0.590922	0.485617	0.495658	0.561938	0.353452	0.362898	0.389466	0.398063	0.380608	0.367512	0.402801	0.36337	0.373153	0.369515	0.377691	0.371117	0.350284	0.441218	0.353612	0.409278	0.410852	0.364493	0.407718	0.422022	0.538529	0.519585	0.517063	0.414721		0.420047	0.490931	0.52616	0.546923	0.4548	0.584183	DIRAS3
cg20149168	chr1	68512807	DIRAS3	Body	0.699085	0.625268	0.608876	0.665223	0.421603	0.448675	0.450519	0.46511	0.473444	0.46131	0.447468	0.454137	0.416701	0.4519	0.458969	0.472217	0.442305	0.524919	0.453197	0.448144	0.481326	0.449376	0.475132	0.465151	0.62662	0.582959	0.556866	0.470575		0.507791	0.583872	0.585869	0.574786	0.494304	0.67373	DIRAS3
cg13697378	chr1	68512845	DIRAS3	Body	0.550111	0.499108	0.533195	0.595575	0.469744	0.480506	0.499647	0.47493	0.491	0.459638	0.467477	0.476627	0.452473	0.428641	0.497776	0.464082	0.467066	0.468803	0.45615	0.463961	0.465044	0.47696	0.473089	0.478234	0.530652	0.487754	0.478523	0.430056		0.494391	0.515469	0.546401	0.530855	0.478354	0.493894	DIRAS3
cg00448707	chr1	68512928	DIRAS3	Body	0.755685	0.662625	0.671308	0.762095	0.551447	0.576867	0.599512	0.581716	0.610967	0.517806	0.576754	0.582907	0.576767	0.536196	0.5925	0.544283	0.560788	0.595631	0.593266	0.54058	0.583898	0.549912	0.562209	0.591444	0.684347	0.632595	0.69611	0.519576		0.650044	0.707275	0.717435	0.603588	0.621314	0.701459	DIRAS3
cg09118625	chr1	68512971	DIRAS3	Body	0.627544	0.517553	0.532947	0.615849	0.421659	0.427565	0.433254	0.418359	0.429562	0.417667	0.48089	0.404202	0.432846	0.43038	0.430861	0.440336	0.41607	0.486743	0.409817	0.463378	0.432208	0.415284	0.430067	0.446492	0.561607	0.533808	0.541655	0.445932		0.491368	0.563084	0.562353	0.48221	0.48613	0.55028	DIRAS3
cg21808053	chr1	68513063	DIRAS3	5'UTR	0.527105	0.446983	0.449569	0.482543	0.382899	0.403351	0.389673	0.381176	0.375021	0.388852	0.407427	0.363359	0.40101	0.384959	0.396444	0.408498	0.398296	0.4207	0.372688	0.428519	0.416828	0.397763	0.377356	0.416536	0.500894	0.424233	0.392428	0.399178		0.422508	0.416869	0.449296	0.214975	0.425638	0.48836	DIRAS3
cg02317907	chr1	68515788	DIRAS3	5'UTR	0.661259	0.673682	0.659491	0.582172	0.607514	0.572639	0.639444	0.631758	0.633424	0.616373	0.585455	0.651485	0.632064	0.629213	0.607949	0.630773	0.619853	0.595111	0.603846	0.638047	0.629181	0.602797	0.612477	0.513464	0.532566	0.50953	0.595199	0.569586		0.604085	0.723228	0.690062	0.645161	0.655558	0.645875	DIRAS3
cg17943391	chr1	68515872	DIRAS3	5'UTR	0.435345	0.408178	0.407034	0.334288	0.326729	0.3324	0.356848	0.323538	0.345818	0.346135	0.344409	0.331241	0.333508	0.342193	0.347105	0.348553	0.306642	0.338571	0.326105	0.356625	0.349569	0.344413	0.357786	0.343603	0.32283	0.330555	0.364782	0.322664		0.419346	0.456009	0.472262	0.219652	0.422334	0.370315	DIRAS3
cg19114595	chr1	68515977	DIRAS3	5'UTR	0.567773	0.583474	0.567775	0.448391	0.491662	0.470119	0.516214	0.550069	0.536269	0.519076	0.551085	0.492196	0.531612	0.555352	0.544757	0.484449	0.513769	0.523113	0.495143	0.517731	0.504253	0.557808	0.550013	0.459155	0.438198	0.462844	0.474628	0.444111		0.567977	0.654307	0.623609	0.579482	0.609446	0.515532	DIRAS3
cg12070746	chr1	68516080	DIRAS3	5'UTR	0.484839	0.453446	0.467163	0.399682	0.365075	0.374352	0.409208	0.379303	0.380811	0.384969	0.402288	0.363608	0.364245	0.394803	0.398497	0.395638	0.367975	0.384689	0.36971	0.401821	0.38987	0.377343	0.411512	0.340457	0.342092	0.371355	0.345107	0.303865		0.417546	0.502471	0.483522	0.638949	0.438279	0.468656	DIRAS3
cg16314899	chr1	68516101	DIRAS3	5'UTR	0.556182	0.590319	0.570487	0.47159	0.482833	0.493743	0.524974	0.556392	0.492612	0.480022	0.483867	0.49272	0.54898	0.520479	0.456888	0.515556	0.466489	0.517393	0.535432	0.528034	0.527061	0.476588	0.523749	0.569814	0.498628	0.468565	0.497011	0.500988		0.545489	0.599762	0.662333	0.828758	0.549299	0.58708	DIRAS3
cg25755905	chr1	68516138	DIRAS3	5'UTR	0.470921	0.463932	0.475308	0.372773	0.367517	0.346673	0.422688	0.472562	0.38351	0.378648	0.377329	0.35525	0.367248	0.382527	0.369129	0.36453	0.359388	0.363537	0.343491	0.394556	0.393088	0.374947	0.366938	0.348829	0.361181	0.322591	0.366757	0.324109		0.427363	0.538797	0.470004	0.4949	0.465041	0.431235	DIRAS3
cg22500004	chr1	68516272	DIRAS3;DIRAS3	1stExon;5'UTR	0.526082	0.514087	0.510535	0.453832	0.445777	0.424818	0.466216	0.464568	0.4601	0.471634	0.438423	0.431278	0.446614	0.457318	0.466797	0.440773	0.420523	0.440257	0.414466	0.451864	0.445229	0.462045	0.467537	0.475634	0.46826	0.475548	0.502516	0.452755		0.543633	0.666325	0.604525	0.575627	0.581071	0.531048	DIRAS3;DIRAS3
cg05949203	chr1	68516279	DIRAS3;DIRAS3	1stExon;5'UTR	0.537108	0.532924	0.524868	0.476516	0.475976	0.497913	0.479213	0.482449	0.465226	0.47713	0.461757	0.442947	0.500487	0.478869	0.477626	0.512297	0.460791	0.468663	0.460029	0.504459	0.505397	0.4861	0.471	0.469666	0.495534	0.440138	0.518686	0.441343		0.58393	0.551973	0.586223	0.629807	0.55079	0.599906	DIRAS3;DIRAS3
cg19694923	chr1	68516374	DIRAS3;DIRAS3	1stExon;5'UTR	0.490515	0.510605	0.528178	0.471544	0.400065	0.462423	0.448855	0.468323	0.445793	0.453195	0.469858	0.45266	0.455524	0.459556	0.476092	0.431509	0.425607	0.449569	0.477247	0.444943	0.41901	0.46618	0.432876	0.392887	0.382629	0.409816	0.415287	0.407281		0.501337	0.584504	0.529343	0.597117	0.458253	0.445894	DIRAS3;DIRAS3
cg05392265	chr1	68516453	DIRAS3;DIRAS3	1stExon;5'UTR	0.524659	0.524998	0.521114	0.418009	0.387215	0.403141	0.436727	0.472409	0.409634	0.414191	0.415656	0.373685	0.393666	0.419951	0.411806	0.418247	0.390378	0.406761	0.394781	0.421886	0.424233	0.39167	0.416301	0.338993	0.332121	0.342528	0.355741	0.358286		0.454315	0.550507	0.531515	0.7008	0.47843	0.496616	DIRAS3;DIRAS3
cg06191076	chr1	68516463	DIRAS3	TSS200	0.552167	0.539134	0.530647	0.460312	0.417477	0.444529	0.464904	0.540022	0.44233	0.441837	0.439678	0.433387	0.434204	0.466659	0.459191	0.44743	0.433234	0.447222	0.457251	0.455912	0.440733	0.442358	0.447593	0.332999	0.36974	0.387991	0.381513	0.345616		0.46856	0.603923	0.511918	0.643463	0.484541	0.471901	DIRAS3
cg16148270	chr1	68516465	DIRAS3	TSS200	0.625569	0.619188	0.603627	0.52883	0.507753	0.541887	0.547161	0.547821	0.513062	0.511883	0.519153	0.540157	0.531518	0.53348	0.537808	0.504341	0.517709	0.479034	0.538879	0.543158	0.510438	0.554831	0.61437	0.502008	0.561778	0.573445	0.560501	0.505086		0.684777	0.646783	0.678942	0.673512	0.629392	0.567732	DIRAS3
cg13208159	chr1	68516518	DIRAS3	TSS200	0.474213	0.470116	0.50385	0.391827	0.375484	0.389119	0.448057	0.410499	0.409815	0.382145	0.403349	0.351849	0.384006	0.410789	0.421578	0.398136	0.367995	0.399821	0.413697	0.417744	0.407265	0.387027	0.382316	0.292916	0.307638	0.384292	0.314272	0.33366		0.39479	0.540815	0.432594	0.516394	0.468285	0.470684	DIRAS3
cg12986021	chr1	68516627	DIRAS3	TSS200	0.507231	0.514758	0.527738	0.415522	0.415604	0.421282	0.467235	0.539017	0.496182	0.383456	0.440915	0.422359	0.47061	0.445824	0.429445	0.45312	0.443978	0.390629	0.435784	0.460332	0.450052	0.454916	0.459518	0.385558	0.379231	0.352264	0.416144	0.338928		0.473453	0.591032	0.433014	0.512134	0.46328	0.45677	DIRAS3
cg13099417	chr1	68516713	DIRAS3	TSS1500	0.643595	0.743011	0.621803	0.521464	0.549408	0.483932	0.588227	0.912283	0.566957	0.539055	0.591006	0.515577	0.509766	0.556598	0.56965	0.497446	0.543361	0.477089	0.609036	0.514168	0.482277	0.536574	0.506961	0.583312	0.528069	0.533271	0.508813	0.518145		0.571507	0.636255	0.543014	0.637586	0.6083	0.517079	DIRAS3
cg27545611	chr1	68517177	DIRAS3	TSS1500	0.559355	0.617164	0.587595	0.479836	0.426633	0.474283	0.481441	0.498315	0.440262	0.438629	0.416682	0.517444	0.367987	0.422102	0.4735	0.394946	0.433237	0.423456	0.462086	0.490502	0.46948	0.449224	0.388304	0.787302	0.515495	0.49189	0.517819	0.581022		0.594156	0.630967	0.635322	0.718525	0.566054	0.514864	DIRAS3
cg16148134	chr1	68517205	DIRAS3	TSS1500	0.560547	0.591233	0.562869	0.537039	0.471639	0.52807	0.512456	0.516157	0.495682	0.454305	0.51062	0.526131	0.435579	0.528676	0.519593	0.41778	0.523456	0.479291	0.483718	0.53053	0.500832	0.521128	0.426539	0.447613	0.377459	0.353631	0.373346	0.482154		0.366919	0.510081	0.499565	0.551284	0.474971	0.496758	DIRAS3
cg13605615	chr1	68517255	DIRAS3	TSS1500	0.503925	0.50091	0.495396	0.447689	0.390103	0.478023	0.421546	0.484673	0.452996	0.422613	0.426931	0.461086	0.439322	0.45518	0.444971	0.399673	0.42458	0.427115	0.413499	0.477358	0.432276	0.447559	0.4075	0.526947	0.44589	0.393047	0.377376	0.407764		0.4443	0.512682	0.479212	0.469587	0.456525	0.510536	DIRAS3
cg10038185	chr1	68517273	DIRAS3	TSS1500	0.588315	0.602262	0.58603	0.579878	0.440503	0.549743	0.491284	0.449931	0.525981	0.480826	0.524723	0.575085	0.461578	0.515452	0.510824	0.486347	0.52254	0.468906	0.508278	0.548063	0.531273	0.529201	0.443154	0.612347	0.441279	0.359627	0.405833	0.472538		0.463043	0.548328	0.536722	0.671607	0.517223	0.566456	DIRAS3
cg19696983	chr2	207068254	GPR1;GPR1	5'UTR;5'UTR	0.903792	0.908632	0.914881	0.88209	0.903782	0.872406	0.871088	0.881303	0.86801	0.832	0.894744	0.887532	0.894613	0.881389	0.9091	0.862241	0.893216	0.891858	0.90446	0.865668	0.889388	0.854446	0.913078	0.91887	0.875744	0.884441	0.861157	0.842556		0.890806	0.888043	0.90517	0.851039	0.895029	0.873394	GPR1;GPR1
cg23239484	chr2	207068317	GPR1;GPR1	5'UTR;5'UTR	0.943557	0.931691	0.949548	0.933176	0.913788	0.924163	0.886067	0.920161	0.924411	0.933086	0.940741	0.951863	0.944649	0.888889	0.928963	0.902544	0.947383	0.898968	0.931297	0.916106	0.912135	0.931615	0.902269	0.962341	0.946944	0.975281	0.946951	0.950784		0.927336	0.868486	0.962479	0.904384	0.964122	0.856768	GPR1;GPR1
cg13443116	chr2	207068409	GPR1;GPR1	5'UTR;5'UTR	0.930195	0.924457	0.9086	0.907097	0.930727	0.881719	0.910898	0.901908	0.879885	0.910011	0.93828	0.922557	0.942106	0.906496	0.885667	0.887846	0.922128	0.909072	0.918526	0.896136	0.893334	0.933589	0.894071	0.885518	0.937791	0.89759	0.904725	0.90679		0.937439	0.902093	0.945804	0.868986	0.908839	0.886863	GPR1;GPR1
cg25535070	chr2	207116070			0.699031	0.691708	0.692962	0.644963	0.610402	0.672743	0.672141	0.650138	0.668862	0.646091	0.630358	0.670035	0.64518	0.662831	0.668324	0.619465	0.687252	0.68184	0.672295	0.672587	0.652341	0.662297	0.637199	0.616306	0.59616	0.584626	0.594565	0.577696		0.702732	0.736923	0.711022	0.553534	0.640636	0.65652
cg04359324	chr2	207116401			0.680131	0.689448	0.674186	0.678545	0.61284	0.626104	0.634896	0.606501	0.710566	0.652664	0.623608	0.639413	0.631006	0.63474	0.61253	0.598362	0.726541	0.655679	0.643225	0.695237	0.627875	0.586819	0.700065	0.564209	0.617205	0.576558	0.603936	0.600483		0.66211	0.580123	0.734808	0.545718	0.795536	0.558398
cg20471298	chr2	207118253			0.668472	0.655616	0.642736	0.565516	0.538522	0.560306	0.596906	0.563404	0.607777	0.543892	0.623503	0.568496	0.53393	0.575809	0.579765	0.575833	0.559964	0.591763	0.600098	0.591887	0.645767	0.574448	0.602864	0.474014	0.488931	0.472677	0.53405	0.483005		0.601441	0.582142	0.629133	0.57081	0.572147	0.575705
cg03428109	chr2	207118288			0.708046	0.700998	0.726405	0.655859	0.567235	0.586431	0.607637	0.577999	0.60143	0.554063	0.579031	0.590341	0.500438	0.579372	0.563699	0.582727	0.612597	0.584562	0.556244	0.611468	0.589475	0.601017	0.583382	0.700547	0.603534	0.596459	0.619949	0.603949		0.72067	0.794276	0.67057	0.741052	0.660697	0.681264
cg25307915	chr2	207127226			0.586599	0.577136	0.613149	0.589108	0.533082	0.552085	0.562012	0.53712	0.578157	0.570648	0.549434	0.532347	0.501367	0.530149	0.549146	0.533877	0.598649	0.525151	0.537992	0.54606	0.555259	0.563265	0.555257	0.619745	0.569279	0.558632	0.514815	0.528454		0.684529	0.590487	0.618205	0.553547	0.550732	0.566199
cg19366042	chr2	207127364			0.628432	0.619115	0.656372	0.621983	0.656008	0.65608	0.628269	0.583897	0.572029	0.624095	0.567039	0.628758	0.622491	0.642605	0.621608	0.608322	0.712466	0.661067	0.620621	0.548586	0.67979	0.610594	0.592789	0.490685	0.521758	0.58734	0.60261	0.53798		0.693181	0.569418	0.614473	0.697458	0.597477	0.645409
cg09448460	chr2	207129158			0.435615	0.430563	0.506109	0.376116	0.372558	0.356243	0.330191	0.353	0.425188	0.432961	0.41136	0.399863	0.293403	0.349925	0.405665	0.397607	0.311215	0.31928	0.340852	0.376413	0.327742	0.374875	0.369428	0.250397	0.240131	0.28979	0.251015	0.310798		0.255908	0.27533	0.396519	0.35991	0.461142	0.323684
cg10583266	chr2	207136184			0.497896	0.58163	0.5198	0.473814	0.518875	0.639702	0.455	0.455297	0.564825	0.546694	0.573032	0.537294	0.504376	0.472738	0.598289	0.482738	0.624437	0.540793	0.531482	0.478147	0.483396	0.514181	0.610311	0.436765	0.485524	0.390955	0.484291	0.508863		0.53096	0.50211	0.510727	0.349623	0.509882	0.528704
cg18994250	chr4	6107021	JAKMIP1;JAKMIP1	Body;Body	0.578187	0.517491	0.605045	0.475625	0.476225	0.471554	0.405478	0.410943	0.446187	0.384079	0.463509	0.489157	0.452418	0.408624	0.401948	0.483825	0.430835	0.453338	0.440535	0.508609	0.385742	0.445565	0.467669	0.533583	0.625831	0.517526	0.513341	0.49744		0.610147	0.599992	0.470886	0.74732	0.528904	0.605398	JAKMIP1;JAKMIP1
cg16724588	chr4	6107131	JAKMIP1;JAKMIP1	Body;Body	0.515566	0.546574	0.563258	0.376714	0.302369	0.383658	0.391416	0.354174	0.338361	0.398766	0.382007	0.416748	0.386391	0.367105	0.307172	0.395194	0.337408	0.401954	0.362132	0.4371	0.309918	0.390652	0.357257	0.324253	0.373852	0.288828	0.33492	0.381518		0.430579	0.501315	0.37648	0.377928	0.414523	0.486288	JAKMIP1;JAKMIP1
cg23166781	chr4	6107280	JAKMIP1;JAKMIP1	Body;Body	0.484672	0.451026	0.503498	0.364473	0.325156	0.370802	0.39235	0.366469	0.325133	0.352992	0.367509	0.39153	0.377283	0.352819	0.323144	0.398788	0.310421	0.384451	0.371085	0.435529	0.32064	0.372975	0.343639	0.347851	0.440264	0.348929	0.351569	0.349815		0.462491	0.486047	0.47554	0.530201	0.451296	0.495127	JAKMIP1;JAKMIP1
cg06231140	chr4	6107320	JAKMIP1;JAKMIP1	Body;Body	0.464257	0.448206	0.46828	0.349622	0.29529	0.339296	0.337971	0.317267	0.327242	0.326518	0.351345	0.340371	0.37284	0.34141	0.29607	0.331225	0.289869	0.356346	0.334738	0.389294	0.300435	0.355184	0.309399	0.334067	0.338686	0.30043	0.30934	0.289652		0.418866	0.482118	0.405464	0.412984	0.392984	0.449577	JAKMIP1;JAKMIP1
cg22098660	chr4	6107339	JAKMIP1;JAKMIP1	Body;Body	0.555629	0.496876	0.558896	0.404625	0.36256	0.407779	0.405647	0.336795	0.364898	0.380721	0.383634	0.413208	0.40723	0.402667	0.360275	0.387465	0.36623	0.405988	0.400672	0.448311	0.361368	0.448748	0.352405	0.419147	0.393688	0.343168	0.387853	0.425729		0.51323	0.620367	0.478949	0.514505	0.478936	0.553439	JAKMIP1;JAKMIP1
cg21003654	chr4	6107633	JAKMIP1;JAKMIP1	Body;Body	0.603249	0.638589	0.622441	0.413895	0.468853	0.493939	0.47637	0.487186	0.454138	0.416676	0.543981	0.465883	0.564823	0.398568	0.444838	0.436956	0.46042	0.419814	0.433999	0.555587	0.454479	0.478641	0.480422	0.532661	0.587944	0.451756	0.495995	0.595745		0.546062	0.590764	0.526403	0.603997	0.584039	0.62469	JAKMIP1;JAKMIP1
cg18772071	chr4	89618324	NAP1L5;HERC3;NAP1L5	1stExon;Body;3'UTR	0.536498	0.526647	0.481415	0.476838	0.366763	0.479157	0.549235	0.522226	0.477055	0.473377	0.498381	0.49642	0.436689	0.547177	0.508991	0.519173	0.484188	0.459402	0.479076	0.488839	0.512829	0.488633	0.502892	0.35	0.364098	0.364927	0.461395	0.405007		0.198192	0.273873	0.221032	0.149885	0.286824	0.44418	NAP1L5;HERC3;NAP1L5
cg05065100	chr4	89618533	NAP1L5;HERC3	1stExon;Body	0.521115	0.523679	0.518191	0.437902	0.397592	0.451809	0.423924	0.414262	0.413207	0.405259	0.458584	0.432556	0.442416	0.472181	0.436329	0.42702	0.435606	0.439018	0.50562	0.463425	0.478704	0.453693	0.446091	0.355914	0.359307	0.295815	0.350532	0.350454		0.216061	0.377192	0.291772	0.313057	0.278118	0.489384	NAP1L5;HERC3
cg12759554	chr4	89618637	NAP1L5;HERC3	1stExon;Body	0.447826	0.440618	0.442856	0.370488	0.367987	0.363636	0.397514	0.356443	0.357979	0.375245	0.374273	0.361405	0.370161	0.382671	0.377798	0.391669	0.377828	0.415984	0.373469	0.417636	0.404384	0.37316	0.360492	0.334872	0.308755	0.293213	0.347054	0.298669		0.267045	0.358788	0.331449	0.308164	0.351057	0.497481	NAP1L5;HERC3
cg01578057	chr4	89618667	NAP1L5;HERC3	1stExon;Body	0.440241	0.444295	0.4251	0.34943	0.38243	0.341351	0.372989	0.357885	0.349949	0.358801	0.359869	0.345029	0.35077	0.37111	0.35672	0.381218	0.351147	0.39415	0.356608	0.384791	0.377975	0.355973	0.368537	0.286009	0.27981	0.301714	0.350288	0.282021		0.219715	0.315087	0.323256	0.288133	0.296292	0.470978	NAP1L5;HERC3
cg27150681	chr4	89618861	NAP1L5;HERC3	1stExon;Body	0.656532	0.643836	0.632699	0.635716	0.63863	0.633893	0.620803	0.614085	0.639611	0.626751	0.630646	0.675109	0.632715	0.66436	0.642189	0.625754	0.698342	0.642437	0.66604	0.654641	0.651634	0.630311	0.654089	0.450202	0.452497	0.396466	0.514441	0.423787		0.372023	0.407003	0.450788	0.576658	0.460649	0.635845	NAP1L5;HERC3
cg23954636	chr4	89618982	NAP1L5;HERC3;NAP1L5	1stExon;Body;5'UTR	0.556698	0.530109	0.517243	0.494337	0.499175	0.503002	0.496502	0.483161	0.502944	0.489209	0.494843	0.530439	0.485926	0.514404	0.501086	0.519056	0.538712	0.499596	0.54109	0.507985	0.514605	0.513728	0.522423	0.363908	0.334126	0.374372	0.429988	0.370545		0.320603	0.423644	0.387824	0.508609	0.354082	0.548531	NAP1L5;HERC3;NAP1L5
cg01174175	chr4	89619014	NAP1L5;HERC3;NAP1L5	1stExon;Body;5'UTR	0.619594	0.589157	0.599364	0.589601	0.566335	0.564226	0.543857	0.561857	0.575458	0.570089	0.561762	0.590725	0.551301	0.587752	0.579255	0.595593	0.60119	0.581663	0.576491	0.597592	0.585878	0.549242	0.560517	0.465631	0.439938	0.484756	0.496846	0.443017		0.431286	0.507654	0.517203	0.622262	0.499343	0.601068	NAP1L5;HERC3;NAP1L5
cg06617468	chr4	89619023	NAP1L5;HERC3	TSS200;Body	0.621201	0.593818	0.607695	0.582849	0.564393	0.567979	0.591539	0.574025	0.587209	0.565369	0.573047	0.608453	0.586993	0.571562	0.569876	0.590134	0.597523	0.603688	0.597435	0.59679	0.58172	0.576496	0.595659	0.460176	0.440962	0.475542	0.544727	0.432462		0.397087	0.457354	0.481457	0.59847	0.469215	0.593471	NAP1L5;HERC3
cg18607468	chr4	89619030	NAP1L5;HERC3	TSS200;Body	0.685473	0.681936	0.682642	0.631983	0.646346	0.624401	0.627448	0.603565	0.65971	0.627046	0.632545	0.664725	0.648457	0.63918	0.656166	0.639641	0.694966	0.640626	0.695868	0.640866	0.627211	0.6387	0.629737	0.288053	0.329259	0.317667	0.382946	0.367846		0.332768	0.404923	0.394704	0.44378	0.425982	0.615534	NAP1L5;HERC3
cg11300971	chr4	89619038	NAP1L5;HERC3	TSS200;Body	0.716198	0.694765	0.691901	0.66981	0.647963	0.68974	0.664854	0.639091	0.681356	0.658711	0.677575	0.711733	0.653184	0.689365	0.674178	0.666538	0.668204	0.667196	0.706383	0.668179	0.690763	0.660326	0.69554	0.413631	0.454348	0.389676	0.451484	0.414465		0.394398	0.545115	0.462505	0.543902	0.423326	0.654521	NAP1L5;HERC3
cg19151808	chr4	89619051	NAP1L5;HERC3	TSS200;Body	0.639159	0.639424	0.629851	0.547398	0.542591	0.572799	0.556688	0.534446	0.584577	0.519688	0.559729	0.582304	0.534847	0.610212	0.565879	0.585324	0.630328	0.602722	0.607286	0.561116	0.593889	0.551769	0.587421	0.421338	0.470886	0.371954	0.494872	0.404592		0.36075	0.486673	0.497615	0.537582	0.468837	0.625405	NAP1L5;HERC3
cg01026744	chr4	89619053	NAP1L5;HERC3	TSS200;Body	0.583155	0.583979	0.591019	0.470708	0.486823	0.492069	0.498616	0.496977	0.502011	0.497595	0.52692	0.50216	0.476667	0.525234	0.481669	0.524722	0.50564	0.535624	0.514728	0.529584	0.552118	0.479113	0.522736	0.437134	0.437741	0.359632	0.471729	0.407171		0.382829	0.470574	0.467746	0.466621	0.405941	0.550791	NAP1L5;HERC3
cg13610072	chr4	89619085	NAP1L5;HERC3	TSS200;Body	0.632829	0.630586	0.626265	0.489614	0.492793	0.538756	0.530251	0.484679	0.525222	0.503669	0.505112	0.514771	0.514665	0.545322	0.511919	0.522289	0.555924	0.56456	0.550677	0.526745	0.551714	0.523128	0.550713	0.410233	0.387899	0.376051	0.441424	0.386466		0.33885	0.427486	0.409302	0.47248	0.379686	0.551112	NAP1L5;HERC3
cg07539802	chr4	89619236	HERC3;NAP1L5	Body;TSS1500	0.646978	0.657318	0.727526	0.576034	0.610884	0.659896	0.64154	0.65328	0.618071	0.614628	0.606519	0.670335	0.698661	0.632517	0.656958	0.672961	0.662601	0.631686	0.628579	0.658012	0.643738	0.639757	0.657522	0.671463	0.619704	0.683643	0.645564	0.676505		0.609333	0.622306	0.552996	0.511447	0.628474	0.658023	HERC3;NAP1L5
cg18872973	chr6	3849095	FAM50B	TSS1500	0.678535	0.720008	0.689367	0.540745	0.641855	0.650959	0.645198	0.57808	0.658149	0.646863	0.626919	0.685618	0.611319	0.647734	0.629213	0.581093	0.676385	0.642935	0.620057	0.643595	0.668383	0.651613	0.597606	0.503378	0.566934	0.519851	0.567057	0.544312		0.654779	0.723721	0.641818	0.581302	0.719969	0.603258	FAM50B
cg17739279	chr6	3849190	FAM50B	TSS1500	0.626153	0.600059	0.630197	0.60151	0.655976	0.717295	0.650524	0.604155	0.681634	0.59322	0.628196	0.67358	0.599433	0.593	0.648432	0.630316	0.547224	0.613899	0.641229	0.628744	0.623875	0.647331	0.612765	0.288111	0.42042	0.322099	0.300376	0.287571		0.588151	0.546867	0.405721	0.482535	0.563522	0.581226	FAM50B
cg18656763	chr6	3849235	FAM50B	TSS1500	0.516545	0.48021	0.483987	0.419522	0.445791	0.476253	0.426663	0.384033	0.463828	0.437361	0.458382	0.420912	0.442122	0.433878	0.449484	0.415836	0.425187	0.454459	0.435472	0.459291	0.424205	0.47782	0.421774	0.343827	0.452755	0.364171	0.394996	0.37472		0.402136	0.516329	0.494214	0.59468	0.476149	0.424691	FAM50B
cg01570885	chr6	3849272	FAM50B	TSS1500	0.508679	0.494474	0.516949	0.436343	0.434014	0.507636	0.464115	0.382831	0.457904	0.421362	0.415043	0.434882	0.41388	0.445032	0.457006	0.44955	0.429394	0.440553	0.425445	0.442901	0.449844	0.439201	0.448424	0.394851	0.399038	0.340644	0.384831	0.350366		0.566442	0.580857	0.534331	0.570883	0.539937	0.438975	FAM50B
cg09821214	chr6	3849277	FAM50B	TSS1500	0.509089	0.486141	0.499564	0.431431	0.423003	0.464733	0.406687	0.389068	0.460388	0.44225	0.428266	0.423623	0.390753	0.450969	0.451292	0.410071	0.410566	0.450099	0.399482	0.444374	0.420809	0.445232	0.414042	0.31334	0.401004	0.344068	0.40041	0.350042		0.49202	0.519603	0.530284	0.626929	0.475677	0.451713	FAM50B
cg07898446	chr6	3849294	FAM50B	TSS1500	0.535331	0.493537	0.520397	0.452861	0.45195	0.522835	0.454175	0.406851	0.48449	0.47337	0.482509	0.458164	0.45915	0.472349	0.502708	0.455621	0.415482	0.459253	0.459107	0.447615	0.460257	0.47237	0.443064	0.270748	0.405655	0.301248	0.309916	0.289859		0.407898	0.462933	0.466933	0.585623	0.437782	0.431152	FAM50B
cg25195497	chr6	3849327	FAM50B	TSS1500	0.653178	0.602374	0.578852	0.430111	0.518116	0.473278	0.522065	0.465912	0.510815	0.52975	0.536623	0.536215	0.425465	0.491834	0.531856	0.49336	0.483336	0.468668	0.474893	0.508444	0.517457	0.539217	0.414264	0.363776	0.38629	0.398847	0.336908	0.381843		0.563783	0.629227	0.556879	0.640855	0.556191	0.523713	FAM50B
cg21740964	chr6	3849331	FAM50B	TSS1500	0.623869	0.603626	0.579285	0.441487	0.499396	0.439953	0.523265	0.413922	0.494101	0.473678	0.513009	0.518056	0.416238	0.502103	0.505399	0.495239	0.473086	0.460972	0.442251	0.502096	0.499054	0.507017	0.414751	0.391329	0.428903	0.427371	0.371603	0.412751		0.548979	0.620118	0.584604	0.665018	0.58902	0.499227	FAM50B
cg13289019	chr6	3849350	FAM50B	TSS1500	0.455811	0.437624	0.464016	0.427746	0.435054	0.452285	0.414795	0.379767	0.449886	0.399904	0.401606	0.400165	0.433571	0.416284	0.41462	0.430846	0.403099	0.432328	0.39855	0.401562	0.438186	0.451118	0.420217	0.280674	0.343665	0.342729	0.343007	0.334025		0.407097	0.513016	0.41039	0.55268	0.375763	0.37933	FAM50B
cg12840312	chr6	3849381	FAM50B	TSS1500	0.560945	0.557332	0.527636	0.460561	0.493939	0.502539	0.48505	0.429777	0.488934	0.494592	0.493776	0.497762	0.503679	0.498617	0.528121	0.493307	0.488888	0.476912	0.51109	0.493912	0.485149	0.51802	0.452077	0.319755	0.406762	0.337854	0.382892	0.36013		0.500179	0.588682	0.511865	0.758227	0.497447	0.492275	FAM50B
cg01905633	chr6	3849391	FAM50B	TSS1500	0.488485	0.468301	0.456967	0.424511	0.424253	0.433719	0.446584	0.361376	0.462395	0.448515	0.448358	0.433951	0.436746	0.480327	0.473374	0.446131	0.384599	0.440332	0.452288	0.437197	0.454017	0.464756	0.380031	0.156668	0.242837	0.185813	0.209093	0.167567		0.365376	0.453631	0.400311	0.654997	0.362103	0.39526	FAM50B
cg21177626	chr6	3849411	FAM50B	TSS1500	0.472849	0.474466	0.446597	0.389018	0.424913	0.403752	0.414486	0.298381	0.407541	0.392523	0.375442	0.36679	0.378142	0.40018	0.420668	0.408258	0.339568	0.378139	0.361835	0.37588	0.398859	0.41838	0.353515	0.200112	0.278611	0.224163	0.234091	0.25306		0.311237	0.513815	0	0.734021	0.358841	0.329607	FAM50B
cg03954573	chr6	3849434	FAM50B	TSS200	0.576553	0.571037	0.551356	0.449067	0.472612	0.454709	0.491242	0.377402	0.492036	0.476028	0.481744	0.451637	0.470574	0.466357	0.485867	0.45539	0.429681	0.512762	0.471665	0.457415	0.487848	0.462655	0.403194	0.284054	0.412765	0.290467	0.3588	0.335057		0.550278	0.617799	0.545925	0.796958	0.519573	0.538765	FAM50B
cg19362611	chr6	3849442	FAM50B	TSS200	0.587299	0.589882	0.565497	0.43801	0.424228	0.461001	0.443283	0.392337	0.469271	0.438049	0.461878	0.424626	0.463202	0.457739	0.46426	0.438686	0.448708	0.49023	0.448332	0.456955	0.494021	0.473824	0.430542	0.332467	0.45731	0.347344	0.385183	0.393972		0.607882	0.639733	0.609568	0.831163	0.597254	0.515065	FAM50B
cg18197332	chr6	3849458	FAM50B	TSS200	0.610679	0.578265	0.553076	0.490127	0.531602	0.528328	0.534972	0.405977	0.531153	0.51847	0.527652	0.514104	0.514391	0.528996	0.541356	0.511395	0.469993	0.554024	0.559558	0.512971	0.489956	0.520419	0.44903	0.283579	0.364348	0.26402	0.325609	0.300778		0.532297	0.552862	0.576914	0.850847	0.554214	0.514675	FAM50B
cg04447621	chr6	3849475	FAM50B	TSS200	0.582762	0.573753	0.531973	0.489643	0.491121	0.532085	0.517537	0.388854	0.531577	0.529066	0.534521	0.528521	0.517863	0.539566	0.551338	0.497368	0.476998	0.511402	0.507214	0.515607	0.50627	0.523506	0.417394	0.275873	0.376471	0.29349	0.302853	0.362342		0.479108	0.573108	0.506084	0.776885	0.55592	0.498942	FAM50B
cg23835083	chr6	3849536	FAM50B	TSS200	0.535233	0.544312	0.523333	0.411965	0.464137	0.45225	0.436499	0.352676	0.46362	0.449935	0.454914	0.433941	0.465654	0.477088	0.45825	0.452562	0.410445	0.464255	0.44196	0.458219	0.453027	0.429935	0.418213	0.315059	0.362044	0.31529	0.375524	0.318618		0.529031	0.560276	0.531283	0.674755	0.515562	0.500472	FAM50B
cg18487516	chr6	3849542	FAM50B	TSS200	0.56063	0.584382	0.556329	0.452144	0.462543	0.467682	0.467527	0.362363	0.465271	0.465532	0.45282	0.467092	0.454524	0.486594	0.480629	0.431155	0.440051	0.507968	0.478147	0.469803	0.488991	0.454685	0.402495	0.32326	0.440871	0.297222	0.353169	0.342027		0.595601	0.62536	0.590717	0.714275	0.55002	0.520793	FAM50B
cg12497786	chr6	3849577	FAM50B	TSS200	0.663199	0.67381	0.643325	0.581645	0.556704	0.603429	0.573749	0.452982	0.608292	0.602693	0.606832	0.592558	0.580593	0.616193	0.61413	0.565999	0.566494	0.60346	0.616073	0.574233	0.585987	0.570942	0.494035	0.356015	0.478232	0.36161	0.439606	0.393697		0.592692	0.660368	0.635859	0.712198	0.573974	0.599423	FAM50B
cg03202897	chr6	3849688	FAM50B;FAM50B	1stExon;5'UTR	0.480086	0.481207	0.480319	0.406623	0.420363	0.429073	0.406933	0.366715	0.411707	0.426298	0.42078	0.40401	0.415051	0.431132	0.427455	0.395965	0.372823	0.43375	0.430283	0.44296	0.437148	0.431102	0.409259	0.495299	0.547446	0.456177	0.526736	0.470734		0.648095	0.672863	0.69111	0.704298	0.631782	0.514804	FAM50B;FAM50B
cg21153160	chr6	3849690	FAM50B;FAM50B	1stExon;5'UTR	0.495	0.462238	0.441407	0.478134	0.429512	0.439474	0.455791	0.345468	0.462027	0.435446	0.451543	0.42696	0.421645	0.445688	0.438037	0.442709	0.394517	0.45486	0.428284	0.451675	0.448638	0.444517	0.422478	0.37753	0.380013	0.320271	0.411564	0.35844		0.53768	0.539327	0.567805	0.603546	0.48846	0.401526	FAM50B;FAM50B
cg25073793	chr6	3849702	FAM50B;FAM50B	1stExon;5'UTR	0.469698	0.451208	0.464173	0.381548	0.394314	0.416962	0.373242	0.346166	0.408887	0.41126	0.395393	0.372846	0.39761	0.418052	0.409173	0.380173	0.368277	0.405751	0.374707	0.408952	0.387251	0.391509	0.370484	0.370677	0.442942	0.363466	0.451541	0.3671		0.597599	0.623167	0.621238	0.579793	0.572285	0.485848	FAM50B;FAM50B
cg13101072	chr6	3849818	FAM50B	5'UTR	0.510268	0.512856	0.531255	0.398704	0.38438	0.433714	0.407547	0.361411	0.407104	0.419971	0.40756	0.399718	0.38616	0.38752	0.419849	0.3961	0.387342	0.445471	0.393467	0.420998	0.42213	0.406201	0.422673	0.390954	0.413642	0.31938	0.438215	0.381109		0.524112	0.60401	0.596293	0.50502	0.521439	0.502322	FAM50B
cg05811173	chr6	3850106	FAM50B	Body	0.523976	0.508307	0.524895	0.532688	0.504655	0.53838	0.518649	0.531527	0.550333	0.548524	0.526442	0.528808	0.503815	0.520639	0.559117	0.52115	0.546524	0.509029	0.543785	0.544434	0.556096	0.520747	0.519402	0.523986	0.540374	0.548181	0.585682	0.561709		0.597538	0.638358	0.604037	0.668792	0.53973	0.535697	FAM50B
cg09730369	chr6	144328421	HYMAI;PLAGL1;PLAGL1;PLAGL1;PLAGL1;PLAGL1;PLAGL1;PLAGL1;PLAGL1	Body;5'UTR;5'UTR;5'UTR;5'UTR;5'UTR;5'UTR;5'UTR;5'UTR	0.673796	0.688571	0.723266	0.652619	0.70001	0.728026	0.715829	0.742808	0.696052	0.660818	0.697109	0.714412	0.681354	0.660478	0.668354	0.718247	0.68851	0.667462	0.686484	0.642458	0.68017	0.705967	0.63232	0.599163	0.615051	0.581471	0.651052	0.669471		0.372534	0.3926	0.0506375	0.534534	0.319621	0.704732	HYMAI;PLAGL1;PLAGL1;PLAGL1;PLAGL1;PLAGL1;PLAGL1;PLAGL1;PLAGL1
cg17865602	chr6	144328482	HYMAI;PLAGL1;PLAGL1;PLAGL1;PLAGL1;PLAGL1;PLAGL1;PLAGL1;PLAGL1	Body;5'UTR;5'UTR;5'UTR;5'UTR;5'UTR;5'UTR;5'UTR;5'UTR	0.595575	0.593047	0.639564	0.542041	0.537173	0.556446	0.556695	0.522264	0.566974	0.566888	0.544549	0.561822	0.521085	0.50488	0.556817	0.532783	0.522997	0.521768	0.578705	0.545304	0.575045	0.570453	0.570215	0.383066	0.38524	0.455306	0.457929	0.449615		0.163511	0.238832	0.145386	0.173517	0.0809063	0.529814	HYMAI;PLAGL1;PLAGL1;PLAGL1;PLAGL1;PLAGL1;PLAGL1;PLAGL1;PLAGL1
cg25350411	chr6	144328917	HYMAI;PLAGL1;PLAGL1;PLAGL1;PLAGL1;PLAGL1;PLAGL1;PLAGL1;PLAGL1	Body;5'UTR;5'UTR;5'UTR;5'UTR;5'UTR;5'UTR;5'UTR;5'UTR	0.500829	0.527427	0.528574	0.406515	0.436687	0.386622	0.426163	0.387068	0.428519	0.411233	0.43852	0.376422	0.34534	0.414153	0.447516	0.431784	0.464977	0.449552	0.464105	0.410991	0.392899	0.434539	0.434296	0.372648	0.421479	0.392265	0.377834	0.343245		0.0439426	0.0701309	0.0516551	0.0476785	0.0596747	0.504717	HYMAI;PLAGL1;PLAGL1;PLAGL1;PLAGL1;PLAGL1;PLAGL1;PLAGL1;PLAGL1
cg07077459	chr6	144329052	HYMAI;PLAGL1;PLAGL1;PLAGL1;PLAGL1;PLAGL1;PLAGL1;PLAGL1;PLAGL1	Body;5'UTR;5'UTR;5'UTR;5'UTR;5'UTR;5'UTR;5'UTR;5'UTR	0.602346	0.584957	0.600542	0.553156	0.55068	0.537811	0.581443	0.550315	0.566695	0.556708	0.589633	0.599337	0.517655	0.546231	0.593804	0.578688	0.56858	0.596862	0.585732	0.554976	0.572726	0.571892	0.575542	0.242694	0.279901	0.31457	0.363379	0.285469		0.0183607	0.0157712	0.0142559	0.0140711	0.00428968	0.579542	HYMAI;PLAGL1;PLAGL1;PLAGL1;PLAGL1;PLAGL1;PLAGL1;PLAGL1;PLAGL1
cg22378065	chr6	144329172	HYMAI;PLAGL1;PLAGL1;PLAGL1;PLAGL1;PLAGL1;PLAGL1;PLAGL1;PLAGL1	Body;5'UTR;5'UTR;5'UTR;5'UTR;5'UTR;5'UTR;5'UTR;5'UTR	0.546756	0.563509	0.560581	0.536985	0.553128	0.530941	0.533516	0.536453	0.56201	0.554619	0.561488	0.559674	0.506404	0.538694	0.567924	0.547512	0.565737	0.547182	0.539812	0.561287	0.559866	0.545713	0.563909	0.321608	0.360613	0.340752	0.438907	0.379133		0.0174005	0.0225946	0.0189458	0.0116131	0.00729384	0.528496	HYMAI;PLAGL1;PLAGL1;PLAGL1;PLAGL1;PLAGL1;PLAGL1;PLAGL1;PLAGL1
cg22352234	chr6	144329382	PLAGL1;HYMAI;PLAGL1;PLAGL1;PLAGL1;PLAGL1;PLAGL1;PLAGL1;PLAGL1;PLAGL1;PLAGL1;PLAGL1;PLAGL1;PLAGL1;PLAGL1	1stExon;Body;5'UTR;5'UTR;5'UTR;1stExon;5'UTR;1stExon;1stExon;1stExon;5'UTR;5'UTR;1stExon;5'UTR;5'UTR	0.569931	0.585026	0.553614	0.548703	0.541137	0.540705	0.538348	0.538746	0.56185	0.56452	0.552049	0.552772	0.540182	0.564756	0.55126	0.525132	0.570547	0.576571	0.54921	0.542615	0.570879	0.571229	0.564806	0.366947	0.372014	0.376982	0.406002	0.402465		0.0137306	0.00721063	0.0169945	0.0239528	0.0159966	0.588647	PLAGL1;HYMAI;PLAGL1;PLAGL1;PLAGL1;PLAGL1;PLAGL1;PLAGL1;PLAGL1;PLAGL1;PLAGL1;PLAGL1;PLAGL1;PLAGL1;PLAGL1
cg00702231	chr6	144329473	PLAGL1;HYMAI;PLAGL1;PLAGL1;PLAGL1;PLAGL1;PLAGL1;PLAGL1;PLAGL1;PLAGL1;PLAGL1;PLAGL1;PLAGL1;PLAGL1;PLAGL1	1stExon;Body;5'UTR;5'UTR;5'UTR;1stExon;5'UTR;1stExon;1stExon;1stExon;5'UTR;5'UTR;1stExon;5'UTR;5'UTR	0.63049	0.632905	0.630004	0.579566	0.57459	0.553898	0.596861	0.557263	0.567798	0.58306	0.572316	0.581168	0.541536	0.56229	0.570889	0.587123	0.572266	0.60768	0.601922	0.574337	0.579792	0.58678	0.594522	0.373571	0.484268	0.419209	0.513915	0.483789		0.028513	0.0121723	0.0262719	0.0148078	0.00988593	0.631075	PLAGL1;HYMAI;PLAGL1;PLAGL1;PLAGL1;PLAGL1;PLAGL1;PLAGL1;PLAGL1;PLAGL1;PLAGL1;PLAGL1;PLAGL1;PLAGL1;PLAGL1
cg12757684	chr6	144329485	PLAGL1;HYMAI;PLAGL1;PLAGL1;PLAGL1;PLAGL1;PLAGL1;PLAGL1;PLAGL1;PLAGL1;PLAGL1;PLAGL1;PLAGL1;PLAGL1;PLAGL1	1stExon;Body;5'UTR;5'UTR;5'UTR;1stExon;5'UTR;1stExon;1stExon;1stExon;5'UTR;5'UTR;1stExon;5'UTR;5'UTR	0.467939	0.48675	0.45796	0.47083	0.456035	0.424167	0.475109	0.451313	0.465926	0.429222	0.451802	0.466291	0.444197	0.449305	0.471616	0.454508	0.453166	0.504975	0.49562	0.450559	0.459216	0.475347	0.448345	0.207949	0.272546	0.245966	0.26064	0.267119		0.0204912	0.0376695	0.0263461	0.0175978	0.0108782	0.505654	PLAGL1;HYMAI;PLAGL1;PLAGL1;PLAGL1;PLAGL1;PLAGL1;PLAGL1;PLAGL1;PLAGL1;PLAGL1;PLAGL1;PLAGL1;PLAGL1;PLAGL1
cg05326984	chr6	144329766	HYMAI;PLAGL1;PLAGL1;PLAGL1;PLAGL1;PLAGL1;PLAGL1;PLAGL1;PLAGL1	Body;TSS1500;TSS1500;5'UTR;TSS1500;TSS1500;TSS1500;5'UTR;TSS1500	0.514277	0.528502	0.540707	0.538356	0.538971	0.527319	0.526953	0.528659	0.534942	0.520038	0.505058	0.565886	0.520134	0.52087	0.503322	0.520129	0.49651	0.51147	0.540886	0.513288	0.519963	0.506187	0.516021	0.31971	0.423244	0.401531	0.455814	0.406058		0.0496236	0.0775912	0.0307432	0.0652314	0.0219075	0.507444	HYMAI;PLAGL1;PLAGL1;PLAGL1;PLAGL1;PLAGL1;PLAGL1;PLAGL1;PLAGL1
cg08263357	chr6	144329780	HYMAI;PLAGL1;PLAGL1;PLAGL1;PLAGL1;PLAGL1;PLAGL1;PLAGL1;PLAGL1	Body;TSS1500;TSS1500;5'UTR;TSS1500;TSS1500;TSS1500;5'UTR;TSS1500	0.57749	0.598572	0.602513	0.568069	0.533926	0.604268	0.564299	0.534437	0.57322	0.535024	0.585283	0.560906	0.554226	0.608995	0.510469	0.562212	0.528656	0.563981	0.586145	0.546495	0.562814	0.527153	0.544975	0.415121	0.43848	0.384	0.480732	0.509043		0.109128	0.133319	0.082029	0.161519	0.0661212	0.530561	HYMAI;PLAGL1;PLAGL1;PLAGL1;PLAGL1;PLAGL1;PLAGL1;PLAGL1;PLAGL1
cg11532302	chr6	144329789	HYMAI;PLAGL1;PLAGL1;PLAGL1;PLAGL1;PLAGL1;PLAGL1;PLAGL1;PLAGL1	Body;TSS1500;TSS1500;5'UTR;TSS1500;TSS1500;TSS1500;5'UTR;TSS1500	0.563538	0.568441	0.598358	0.607256	0.527319	0.596338	0.586265	0.590685	0.582853	0.547213	0.550647	0.573764	0.52113	0.588122	0.527365	0.57585	0.540755	0.574903	0.63377	0.556928	0.574656	0.563482	0.547186	0.367773	0.340077	0.284868	0.386785	0.390759		0.0610009	0.13012	0.0398367	0.104371	0.0571732	0.55571	HYMAI;PLAGL1;PLAGL1;PLAGL1;PLAGL1;PLAGL1;PLAGL1;PLAGL1;PLAGL1
cg27216384	chr6	144329802	HYMAI;PLAGL1;PLAGL1;PLAGL1;PLAGL1;PLAGL1;PLAGL1;PLAGL1;PLAGL1	Body;TSS1500;TSS1500;5'UTR;TSS1500;TSS1500;TSS1500;5'UTR;TSS1500	0.504854	0.523604	0.52728	0.506402	0.480557	0.462687	0.490783	0.512995	0.493951	0.471594	0.45256	0.466639	0.465474	0.479463	0.490073	0.492372	0.483191	0.474499	0.470601	0.47707	0.492653	0.471475	0.480026	0.216622	0.288397	0.268338	0.286041	0.288511		0.0344586	0.0627919	0.0238972	0.0715074	0.0198621	0.472371	HYMAI;PLAGL1;PLAGL1;PLAGL1;PLAGL1;PLAGL1;PLAGL1;PLAGL1;PLAGL1
cg17895149	chr6	144329829	HYMAI;PLAGL1;PLAGL1;PLAGL1;PLAGL1;PLAGL1;PLAGL1;PLAGL1;PLAGL1	Body;TSS1500;TSS1500;5'UTR;TSS1500;TSS1500;TSS1500;5'UTR;TSS1500	0.544615	0.518111	0.545791	0.490306	0.455859	0.457206	0.485371	0.440776	0.48837	0.472458	0.49264	0.468364	0.419143	0.465852	0.478865	0.47181	0.466497	0.509949	0.465183	0.503544	0.48813	0.497559	0.481428	0.407675	0.399793	0.406471	0.443277	0.415774		0.0749819	0.148292	0.0557322	0.119544	0.0678412	0.512613	HYMAI;PLAGL1;PLAGL1;PLAGL1;PLAGL1;PLAGL1;PLAGL1;PLAGL1;PLAGL1
cg23460430	chr6	144329887	PLAGL1;PLAGL1;PLAGL1;PLAGL1;PLAGL1;PLAGL1;PLAGL1;HYMAI;PLAGL1	TSS1500;TSS1500;5'UTR;TSS1500;TSS1500;TSS1500;5'UTR;TSS200;TSS1500	0.569848	0.616087	0.690361	0.527222	0.48215	0.539222	0.511752	0.543884	0.580449	0.488853	0.575613	0.555029	0.506774	0.567811	0.486927	0.54172	0.455637	0.498458	0.508881	0.497777	0.510772	0.523266	0.518773	0.548619	0.532163	0.513546	0.593761	0.644563		0.471702	0.564172	0.365729	0.459721	0.395922	0.574218	PLAGL1;PLAGL1;PLAGL1;PLAGL1;PLAGL1;PLAGL1;PLAGL1;HYMAI;PLAGL1
cg08350488	chr6	160427501	IGF2R	Body	0.532314	0.545879	0.566958	0.440747	0.417183	0.336576	0.513336	0.423045	0.431081	0.423093	0.425837	0.435208	0.409325	0.406761	0.398459	0.432009	0.445931	0.390519	0.43786	0.364416	0.434202	0.432239	0.42849	0.47837	0.424609	0.444256	0.426986	0.450894		0.87426	0.877508	0.863425	0.800795	0.534199	0.51303	IGF2R
cg11938672	chr6	170055155	WDR27	Body	0.589312	0.61268	0.618067	0.546807	0.559181	0.543733	0.547506	0.540775	0.551876	0.543474	0.465528	0.573346	0.425516	0.451435	0.52933	0.515554	0.803696	0.803768	0.579595	0.525183	0.544753	0.538089	0.552663	0.740433	0.794575	0.521374	0.464724	0.476923		0.812671	0.840654	0.831346	0.766397	0.648641	0.562705	WDR27
cg18322025	chr6	170055332	WDR27	Body	0.511607	0.52927	0.551402	0.429197	0.471051	0.480395	0.465518	0.505047	0.462401	0.488463	0.390977	0.470927	0.370346	0.376177	0.452206	0.499469	0.8175	0.790444	0.456628	0.437556	0.474216	0.473939	0.487625	0.688901	0.815578	0.382988	0.363443	0.385723		0.908426	0.876959	0.863527	0.833551	0.476842	0.498847	WDR27
cg03104936	chr7	50849168	GRB10	5'UTR	0.551799	0.563244	0.380282	0.541588	0.635542	0.636841	0.621199	0.679915	0.596373	0.655342	0.606949	0.625735	0.575734	0.339425	0.651909	0.64537	0.683656	0.66096	0.613127	0.654778	0.610034	0.524874	0.623865	0.476615	0.414427	0.512735	0.466256	0.3282		0.548901	0.514668	0.532147	0.731087	0.578866	0.509267	GRB10
cg05998930	chr7	50849285	GRB10	5'UTR	0.742053	0.729	0.465757	0.661976	0.685189	0.726474	0.749088	0.73306	0.739235	0.718148	0.755081	0.763409	0.683632	0.740683	0.774985	0.736088	0.828815	0.796988	0.684249	0.740248	0.774158	0.645094	0.774288	0.576296	0.59108	0.594722	0.557142	0.337083		0.602826	0.587313	0.632934	0.737618	0.673204	0.610038	GRB10
cg09150232	chr7	50849639	GRB10	5'UTR	0.673511	0.734825	0.613506	0.596913	0.784565	0.736701	0.783856	0.839903	0.773674	0.772647	0.851084	0.827051	0.708018	0.762408	0.733012	0.746882	0.852716	0.733973	0.716688	0.766351	0.800274	0.804354	0.744967	0.584689	0.703462	0.674753	0.652094	0.550025		0.784953	0.718434	0.588896	0.86511	0.718612	0.697591	GRB10
cg16349612	chr7	50849723	GRB10	5'UTR	0.560508	0.567234	0.590169	0.466738	0.569132	0.574377	0.566528	0.659296	0.561939	0.554008	0.671647	0.623533	0.559915	0.590317	0.546219	0.572496	0.612734	0.546935	0.570377	0.570713	0.586254	0.623541	0.5701	0.479957	0.443079	0.479746	0.4604	0.458183		0.393808	0.477196	0.283198	0.448911	0.486125	0.534686	GRB10
cg23742152	chr7	50849805	GRB10	5'UTR	0.473883	0.45	0.480693	0.469942	0.431586	0.473661	0.519413	0.485578	0.516766	0.475394	0.499043	0.532304	0.452598	0.487182	0.461031	0.498411	0.496994	0.518594	0.45665	0.463627	0.464616	0.547945	0.521323	0.201829	0.25133	0.158833	0.216646	0.20231		0.15634	0.194909	0.109581	0.128431	0.106522	0.521813	GRB10
cg08835688	chr7	50849931	GRB10	5'UTR	0.513439	0.527978	0.542963	0.44536	0.400323	0.4186	0.448797	0.483569	0.443694	0.453306	0.452298	0.461401	0.436271	0.445579	0.449302	0.466997	0.460512	0.464504	0.43674	0.455394	0.472509	0.453075	0.451928	0.307384	0.307688	0.335047	0.361886	0.315096		0.236953	0.276443	0.204538	0.167303	0.139616	0.455066	GRB10
cg12903171	chr7	50850564	GRB10	5'UTR	0.436392	0.434009	0.430671	0.323445	0.287501	0.276513	0.359301	0.320855	0.33481	0.325881	0.304612	0.322098	0.325896	0.316837	0.324818	0.307264	0.315657	0.366929	0.304256	0.364932	0.312342	0.342006	0.317553	0.188899	0.181338	0.270892	0.27678	0.195872		0.149792	0.198463	0.114959	0.123493	0.0888846	0.414593	GRB10
cg24977055	chr7	50850870	GRB10	5'UTR	0.512749	0.495723	0.505389	0.396206	0.364608	0.298635	0.430222	0.359278	0.447348	0.370768	0.392391	0.460703	0.349237	0.447673	0.366244	0.376533	0.44772	0.420005	0.428594	0.437272	0.398026	0.4332	0.442639	0.301405	0.331097	0.312416	0.313947	0.33373		0.142462	0.190399	0.113532	0.185078	0.07113	0.487556	GRB10
cg19107595	chr7	94285642	PEG10;PEG10;PEG10;SGCE;SGCE;SGCE;PEG10	5'UTR;1stExon;1stExon;TSS200;TSS200;TSS200;5'UTR	0.278461	0.251214	0.332645	0.251063	0.233696	0.235986	0.211916	0.237262	0.225717	0.236589	0.202366	0.209296	0.155773	0.227674	0.190952	0.193953	0.169912	0.203924	0.230087	0.207147	0.240452	0.262846	0.216883	0.167869	0.250615	0.176282	0.246796	0.202235		0.247115	0.338569	0.26713	0.316604	0.277753	0.315085	PEG10;PEG10;PEG10;SGCE;SGCE;SGCE;PEG10
cg19924104	chr7	94285672	PEG10;PEG10;PEG10;SGCE;SGCE;SGCE;PEG10	5'UTR;1stExon;1stExon;TSS200;TSS200;TSS200;5'UTR	0.442919	0.444422	0.436548	0.411546	0.400161	0.381209	0.428924	0.400783	0.388209	0.397479	0.403594	0.407546	0.372796	0.425876	0.413041	0.379187	0.384988	0.394015	0.391168	0.418526	0.392368	0.404	0.390798	0.230517	0.30179	0.269622	0.272191	0.302267		0.364585	0.457707	0.389373	0.492094	0.353411	0.396035	PEG10;PEG10;PEG10;SGCE;SGCE;SGCE;PEG10
cg11589966	chr7	94285685	PEG10;PEG10;PEG10;SGCE;SGCE;SGCE;PEG10	5'UTR;1stExon;1stExon;TSS200;TSS200;TSS200;5'UTR	0.52477	0.520073	0.517688	0.497077	0.476948	0.467332	0.505222	0.476616	0.482696	0.460475	0.483771	0.491576	0.474635	0.494468	0.487752	0.519724	0.490497	0.492567	0.491588	0.498287	0.501459	0.510603	0.494698	0.493205	0.437188	0.450529	0.479308	0.443194		0.52451	0.5	0.531749	0.6304	0.502465	0.492142	PEG10;PEG10;PEG10;SGCE;SGCE;SGCE;PEG10
cg27435646	chr7	94285712	PEG10;PEG10;PEG10;SGCE;SGCE;SGCE;PEG10	5'UTR;1stExon;1stExon;TSS200;TSS200;TSS200;5'UTR	0.521568	0.559441	0.546722	0.491542	0.514308	0.508992	0.526128	0.495701	0.500542	0.503493	0.532948	0.521233	0.500426	0.504979	0.505985	0.487398	0.513852	0.53399	0.531681	0.49712	0.509819	0.52599	0.496373	0.495891	0.480525	0.453713	0.507719	0.489914		0.551472	0.565921	0.585197	0.672748	0.516408	0.562011	PEG10;PEG10;PEG10;SGCE;SGCE;SGCE;PEG10
cg01566785	chr7	94285745	SGCE;PEG10;PEG10;PEG10;SGCE;PEG10;SGCE	TSS1500;5'UTR;1stExon;1stExon;TSS1500;5'UTR;TSS1500	0.531974	0.512627	0.530378	0.46256	0.479116	0.478637	0.48716	0.433921	0.485942	0.475328	0.49018	0.462721	0.434791	0.478589	0.456611	0.481527	0.486516	0.476198	0.505433	0.485731	0.47317	0.487852	0.511973	0.469154	0.464491	0.437661	0.472509	0.479863		0.548094	0.571011	0.592922	0.68723	0.542167	0.522049	SGCE;PEG10;PEG10;PEG10;SGCE;PEG10;SGCE
cg05819130	chr7	94285759	SGCE;PEG10;PEG10;PEG10;SGCE;PEG10;SGCE	TSS1500;5'UTR;1stExon;1stExon;TSS1500;5'UTR;TSS1500	0.566086	0.611397	0.580242	0.540074	0.56708	0.557644	0.580416	0.533035	0.561529	0.542455	0.5458	0.575071	0.559227	0.565412	0.540611	0.562593	0.587668	0.589692	0.594152	0.560409	0.562088	0.586231	0.559275	0.49632	0.489728	0.454183	0.484939	0.504016		0.556523	0.649344	0.597588	0.698118	0.558603	0.555876	SGCE;PEG10;PEG10;PEG10;SGCE;PEG10;SGCE
cg02965180	chr7	94285784	SGCE;PEG10;PEG10;PEG10;SGCE;PEG10;SGCE	TSS1500;5'UTR;1stExon;1stExon;TSS1500;5'UTR;TSS1500	0.567376	0.585918	0.559232	0.517786	0.518203	0.538474	0.527859	0.515804	0.550096	0.521369	0.54411	0.52823	0.50943	0.511321	0.51687	0.545389	0.532396	0.524814	0.522866	0.530975	0.540506	0.545618	0.550404	0.434693	0.413114	0.379121	0.427039	0.395489		0.536334	0.649211	0.529454	0.620931	0.496562	0.560301	SGCE;PEG10;PEG10;PEG10;SGCE;PEG10;SGCE
cg05277165	chr7	94285814	SGCE;PEG10;PEG10;PEG10;SGCE;PEG10;SGCE	TSS1500;5'UTR;1stExon;1stExon;TSS1500;5'UTR;TSS1500	0.500066	0.538177	0.502069	0.487666	0.466711	0.471421	0.473455	0.431758	0.444144	0.486213	0.466087	0.457423	0.447833	0.468485	0.46234	0.472002	0.461991	0.466771	0.466146	0.47447	0.472513	0.463377	0.43931	0.361918	0.415903	0.378382	0.436129	0.440168		0.51676	0.596147	0.481726	0.517208	0.494286	0.500104	SGCE;PEG10;PEG10;PEG10;SGCE;PEG10;SGCE
cg13660372	chr7	94285873	SGCE;PEG10;PEG10;PEG10;SGCE;PEG10;SGCE	TSS1500;5'UTR;1stExon;1stExon;TSS1500;5'UTR;TSS1500	0.516686	0.523738	0.511942	0.44839	0.430934	0.448938	0.4301	0.458539	0.443342	0.410436	0.434084	0.414084	0.427109	0.422712	0.429526	0.43031	0.414862	0.447537	0.439848	0.442198	0.437638	0.437942	0.422111	0.426583	0.414054	0.336908	0.41063	0.380382		0.537078	0.550328	0.516466	0.568584	0.45241	0.458672	SGCE;PEG10;PEG10;PEG10;SGCE;PEG10;SGCE
cg06674062	chr7	94285887	SGCE;PEG10;PEG10;PEG10;SGCE;PEG10;SGCE	TSS1500;5'UTR;1stExon;1stExon;TSS1500;5'UTR;TSS1500	0.440899	0.425953	0.418316	0.331971	0.350352	0.335996	0.347899	0.336453	0.346697	0.363179	0.336474	0.298035	0.337894	0.358323	0.35749	0.379144	0.345565	0.375327	0.328226	0.342926	0.374561	0.341179	0.372085	0.326017	0.28992	0.269784	0.333779	0.273587		0.453902	0.525485	0.451084	0.467887	0.449062	0.45248	SGCE;PEG10;PEG10;PEG10;SGCE;PEG10;SGCE
cg07921535	chr7	94285911	SGCE;PEG10;SGCE;PEG10;SGCE	TSS1500;5'UTR;TSS1500;5'UTR;TSS1500	0.333692	0.34494	0.333149	0.219149	0.257852	0.244221	0.237691	0.250298	0.260544	0.243831	0.229006	0.218462	0.240947	0.237156	0.26293	0.26775	0.272273	0.278194	0.225637	0.233403	0.305659	0.214785	0.254613	0.300494	0.228516	0.178102	0.268966	0.256133		0.446448	0.429825	0.572841	0.482526	0.417132	0.26417	SGCE;PEG10;SGCE;PEG10;SGCE
cg09910998	chr7	94285942	SGCE;PEG10;SGCE;PEG10;SGCE	TSS1500;5'UTR;TSS1500;5'UTR;TSS1500	0.51106	0.534352	0.50578	0.460399	0.451482	0.459059	0.494649	0.458317	0.454788	0.467061	0.471359	0.469197	0.469724	0.470496	0.464874	0.443689	0.511293	0.473015	0.449114	0.461135	0.440089	0.463504	0.48297	0.354221	0.391779	0.348001	0.350702	0.370128		0.450703	0.522697	0.466164	0.524449	0.450691	0.517559	SGCE;PEG10;SGCE;PEG10;SGCE
cg27393730	chr7	94285951	SGCE;PEG10;SGCE;PEG10;SGCE	TSS1500;5'UTR;TSS1500;5'UTR;TSS1500	0.551595	0.564092	0.556871	0.498117	0.48089	0.504643	0.51988	0.517747	0.514974	0.525582	0.521901	0.515009	0.500839	0.52379	0.50471	0.493556	0.572457	0.524155	0.52472	0.516244	0.502176	0.500352	0.542644	0.229457	0.265738	0.20043	0.208588	0.255824		0.293619	0.373612	0.285229	0.392799	0.314125	0.522379	SGCE;PEG10;SGCE;PEG10;SGCE
cg08291000	chr7	94285960	SGCE;PEG10;SGCE;PEG10;SGCE	TSS1500;5'UTR;TSS1500;5'UTR;TSS1500	0.520566	0.509096	0.499015	0.404063	0.403803	0.41264	0.430449	0.382354	0.420634	0.399212	0.410095	0.408512	0.399502	0.420814	0.395739	0.413987	0.41449	0.434267	0.406358	0.410876	0.393829	0.40252	0.439728	0.334622	0.36948	0.366776	0.338839	0.346573		0.488499	0.534634	0.517862	0.483318	0.494539	0.466973	SGCE;PEG10;SGCE;PEG10;SGCE
cg27230044	chr7	94285993	SGCE;PEG10;SGCE;PEG10;SGCE	TSS1500;5'UTR;TSS1500;5'UTR;TSS1500	0.474295	0.484006	0.466419	0.381054	0.395575	0.387699	0.423697	0.352805	0.399551	0.397547	0.377272	0.376696	0.375168	0.416636	0.407701	0.34644	0.415042	0.423481	0.36231	0.395687	0.37148	0.385453	0.381463	0.373222	0.354525	0.330258	0.364201	0.351339		0.447713	0.561811	0.506635	0.51676	0.522555	0.451895	SGCE;PEG10;SGCE;PEG10;SGCE
cg24885794	chr7	94286086	SGCE;PEG10;SGCE;PEG10;SGCE	TSS1500;5'UTR;TSS1500;5'UTR;TSS1500	0.457243	0.46291	0.467361	0.352369	0.387872	0.356153	0.396031	0.344547	0.389116	0.375163	0.373086	0.344402	0.335391	0.391692	0.389033	0.425507	0.353192	0.391227	0.353394	0.375091	0.395866	0.367629	0.353527	0.289908	0.311378	0.253402	0.308943	0.28938		0.438791	0.50607	0.435008	0.419195	0.441701	0.462764	SGCE;PEG10;SGCE;PEG10;SGCE
cg26997085	chr7	94286110	SGCE;PEG10;SGCE;PEG10;SGCE	TSS1500;5'UTR;TSS1500;5'UTR;TSS1500	0.461161	0.459468	0.481928	0.366515	0.374724	0.352361	0.401337	0.352283	0.404425	0.407761	0.376802	0.358042	0.355891	0.405679	0.415528	0.408745	0.400537	0.396006	0.37981	0.370646	0.404602	0.389323	0.365777	0.306491	0.298216	0.235984	0.321261	0.283449		0.426056	0.486978	0.459035	0.411932	0.444554	0.445209	SGCE;PEG10;SGCE;PEG10;SGCE
cg22331138	chr7	94286131	SGCE;PEG10;SGCE;PEG10;SGCE	TSS1500;5'UTR;TSS1500;5'UTR;TSS1500	0.590083	0.599093	0.602506	0.514759	0.507158	0.506703	0.844476	0.518113	0.532153	0.473269	0.52098	0.493892	0.508346	0.570733	0.538999	0.502165	0.547228	0.548059	0.514239	0.545293	0.50499	0.500077	0.518101	0.400204	0.430976	0.439431	0.473025	0.406197		0.52385	0.532494	0.507381	0.572237	0.544365	0.537489	SGCE;PEG10;SGCE;PEG10;SGCE
cg16492735	chr7	94286208	SGCE;PEG10;SGCE;PEG10;SGCE	TSS1500;5'UTR;TSS1500;5'UTR;TSS1500	0.597582	0.61115	0.593614	0.506463	0.503879	0.491682	0.546167	0.506414	0.525793	0.51413	0.492208	0.497803	0.477259	0.516982	0.531213	0.528213	0.498585	0.539733	0.505066	0.492392	0.519689	0.511814	0.490786	0.440383	0.502797	0.417299	0.465003	0.427229		0.537786	0.595012	0.610108	0.553221	0.53005	0.558939	SGCE;PEG10;SGCE;PEG10;SGCE
cg09512080	chr7	94286219	SGCE;PEG10;SGCE;PEG10;SGCE	TSS1500;5'UTR;TSS1500;5'UTR;TSS1500	0.579293	0.592321	0.57054	0.472477	0.45606	0.450658	0.483248	0.500707	0.465059	0.483661	0.46822	0.464072	0.43648	0.512354	0.48719	0.472004	0.48008	0.490996	0.47216	0.453553	0.504877	0.471561	0.479546	0.412933	0.419679	0.363955	0.414541	0.387628		0.491873	0.569387	0.524143	0.523139	0.508148	0.556068	SGCE;PEG10;SGCE;PEG10;SGCE
cg00906934	chr7	94286232	SGCE;PEG10;SGCE;PEG10;SGCE	TSS1500;5'UTR;TSS1500;5'UTR;TSS1500	0.519353	0.540054	0.527243	0.421266	0.410766	0.422082	0.454057	0.446707	0.451578	0.469311	0.415573	0.43784	0.422076	0.470858	0.475388	0.452958	0.445907	0.428234	0.424727	0.429898	0.443144	0.438806	0.435732	0.447727	0.409062	0.411351	0.421319	0.426327		0.453428	0.545302	0.539623	0.513787	0.509203	0.470896	SGCE;PEG10;SGCE;PEG10;SGCE
cg26503018	chr7	94286243	SGCE;PEG10;SGCE;PEG10;SGCE	TSS1500;5'UTR;TSS1500;5'UTR;TSS1500	0.588591	0.58587	0.596682	0.481851	0.479772	0.499427	0.524571	0.503065	0.493529	0.500865	0.489712	0.488397	0.507477	0.514368	0.502171	0.495275	0.489203	0.492505	0.493667	0.487107	0.524686	0.500677	0.490668	0.414011	0.404212	0.377026	0.418688	0.393757		0.518286	0.546863	0.515407	0.509554	0.508967	0.533082	SGCE;PEG10;SGCE;PEG10;SGCE
cg27120649	chr7	94286261	SGCE;PEG10;SGCE;PEG10;SGCE	TSS1500;5'UTR;TSS1500;5'UTR;TSS1500	0.429867	0.42546	0.413755	0.384776	0.363018	0.381631	0.380042	0.371605	0.383064	0.396433	0.388354	0.364607	0.36586	0.403273	0.388691	0.38552	0.341245	0.378084	0.344384	0.367587	0.376454	0.38997	0.395807	0.338361	0.344407	0.355226	0.351699	0.364604		0.425775	0.481759	0.470104	0.517572	0.324728	0.280263	SGCE;PEG10;SGCE;PEG10;SGCE
cg21771834	chr7	94286263	SGCE;PEG10;SGCE;PEG10;SGCE	TSS1500;5'UTR;TSS1500;5'UTR;TSS1500	0.54007	0.526934	0.532542	0.486324	0.458046	0.465854	0.48431	0.484686	0.475617	0.490376	0.481181	0.465608	0.488993	0.51308	0.482297	0.482518	0.462246	0.51307	0.455867	0.501244	0.472941	0.462666	0.503413	0.460669	0.463776	0.459678	0.449446	0.466756		0.53135	0.48338	0.555765	0.498867	0.529958	0.576508	SGCE;PEG10;SGCE;PEG10;SGCE
cg27001184	chr7	94286267	SGCE;PEG10;SGCE;PEG10;SGCE	TSS1500;5'UTR;TSS1500;5'UTR;TSS1500	0.604797	0.574902	0.593738	0.505142	0.489129	0.52025	0.530579	0.506949	0.500676	0.537384	0.510629	0.485062	0.510525	0.540024	0.513844	0.517544	0.507243	0.491192	0.509844	0.519334	0.525968	0.516651	0.528097	0.493753	0.492603	0.478159	0.510405	0.472311		0.582918	0.567828	0.593127	0.585251	0.598628	0.579838	SGCE;PEG10;SGCE;PEG10;SGCE
cg23342787	chr7	94286294	SGCE;PEG10;SGCE;PEG10;SGCE	TSS1500;5'UTR;TSS1500;5'UTR;TSS1500	0.604513	0.621254	0.604641	0.520873	0.511936	0.547068	0.537678	0.506409	0.515069	0.547314	0.534483	0.506134	0.528376	0.547193	0.52007	0.523292	0.506974	0.529381	0.533248	0.551936	0.533154	0.533604	0.54722	0.576561	0.573858	0.577151	0.565271	0.588961		0.620523	0.60978	0.633719	0.640481	0.675648	0.563068	SGCE;PEG10;SGCE;PEG10;SGCE
cg14873490	chr7	94286304	SGCE;PEG10;SGCE;PEG10;SGCE	TSS1500;5'UTR;TSS1500;5'UTR;TSS1500	0.521043	0.537804	0.558911	0.47162	0.510754	0.479214	0.501443	0.511654	0.517718	0.493772	0.460897	0.483364	0.468785	0.509885	0.47831	0.493838	0.496202	0.462443	0.48779	0.450655	0.461653	0.485079	0.4442	0.376716	0.374418	0.365344	0.388098	0.363473		0.451704	0.492512	0.47263	0.521224	0.441517	0.452496	SGCE;PEG10;SGCE;PEG10;SGCE
cg03384175	chr7	94286343	SGCE;PEG10;SGCE;PEG10;SGCE	TSS1500;5'UTR;TSS1500;5'UTR;TSS1500	0.597432	0.597766	0.581977	0.485864	0.507345	0.523697	0.502981	0.520533	0.517059	0.516448	0.480932	0.480461	0.470694	0.542966	0.506313	0.543789	0.525336	0.541442	0.510172	0.524212	0.537653	0.506078	0.510342	0.503071	0.468314	0.531538	0.508378	0.459835		0.631584	0.59315	0.637269	0.594668	0.593645	0.556802	SGCE;PEG10;SGCE;PEG10;SGCE
cg11985632	chr7	94286351	SGCE;PEG10;SGCE;PEG10;SGCE	TSS1500;5'UTR;TSS1500;5'UTR;TSS1500	0.623196	0.617169	0.622098	0.523938	0.537745	0.53862	0.557381	0.571839	0.540819	0.535677	0.547884	0.528343	0.507564	0.565879	0.581283	0.561752	0.576392	0.54816	0.599552	0.539655	0.539591	0.552949	0.531677	0.412357	0.439587	0.450878	0.493782	0.435971		0.529996	0.603469	0.605685	0.552665	0.537597	0.582841	SGCE;PEG10;SGCE;PEG10;SGCE
cg13797824	chr7	94286362	SGCE;PEG10;SGCE;PEG10;SGCE	TSS1500;5'UTR;TSS1500;5'UTR;TSS1500	0.558383	0.556387	0.586288	0.496514	0.546725	0.524525	0.536169	0.541615	0.50487	0.530845	0.506715	0.504558	0.516627	0.533308	0.51288	0.539896	0.526761	0.550613	0.504039	0.485137	0.53945	0.509053	0.51235	0.470708	0.485121	0.499124	0.474727	0.467541		0.609715	0.602183	0.626317	0.570765	0.569152	0.553076	SGCE;PEG10;SGCE;PEG10;SGCE
cg11175683	chr7	94286420	SGCE;PEG10;SGCE;PEG10;SGCE	TSS1500;5'UTR;TSS1500;5'UTR;TSS1500	0.555743	0.547376	0.558728	0.463931	0.491992	0.482604	0.488431	0.474328	0.490135	0.482473	0.485905	0.450638	0.493929	0.470919	0.494572	0.482861	0.46703	0.491854	0.509565	0.48954	0.496931	0.46889	0.473484	0.474024	0.476391	0.46695	0.474498	0.475477		0.590818	0.556905	0.5623	0.564862	0.55666	0.58894	SGCE;PEG10;SGCE;PEG10;SGCE
cg04521244	chr7	94286431	SGCE;PEG10;SGCE;PEG10;SGCE	TSS1500;5'UTR;TSS1500;5'UTR;TSS1500	0.544354	0.584642	0.563037	0.467902	0.493047	0.480848	0.505	0.532482	0.509651	0.481339	0.490504	0.4696	0.509768	0.512806	0.493931	0.499563	0.506723	0.510622	0.485507	0.515241	0.511886	0.4756	0.505002	0.447971	0.477876	0.419229	0.470945	0.435937		0.541598	0.534847	0.551279	0.585212	0.542059	0.563791	SGCE;PEG10;SGCE;PEG10;SGCE
cg11562309	chr7	94286473	SGCE;PEG10;SGCE;PEG10;SGCE	TSS1500;5'UTR;TSS1500;5'UTR;TSS1500	0.537392	0.534339	0.547256	0.442749	0.471777	0.451103	0.484557	0.469955	0.477725	0.486229	0.472061	0.487533	0.449587	0.474088	0.477025	0.470455	0.492251	0.451994	0.434967	0.448283	0.463114	0.495569	0.476009	0.392053	0.440762	0.43905	0.45308	0.409805		0.469384	0.545104	0.530522	0.487452	0.488642	0.514274	SGCE;PEG10;SGCE;PEG10;SGCE
cg18898992	chr7	94286484	SGCE;PEG10;SGCE;PEG10;SGCE	TSS1500;5'UTR;TSS1500;5'UTR;TSS1500	0.553315	0.55528	0.571788	0.485821	0.543078	0.506642	0.527323	0.519775	0.522686	0.492385	0.508675	0.527368	0.495901	0.53748	0.49493	0.528211	0.512945	0.507811	0.472572	0.49674	0.477097	0.519704	0.494721	0.480809	0.449281	0.456246	0.449171	0.432082		0.495446	0.579875	0.526777	0.517628	0.526617	0.517508	SGCE;PEG10;SGCE;PEG10;SGCE
cg05096321	chr7	94286511	SGCE;PEG10;SGCE;PEG10;SGCE	TSS1500;5'UTR;TSS1500;5'UTR;TSS1500	0.53009	0.525656	0.541349	0.495455	0.482789	0.494062	0.491031	0.481626	0.475664	0.482624	0.494569	0.476714	0.490994	0.497515	0.510734	0.481886	0.514261	0.500155	0.46269	0.447267	0.476906	0.4829	0.493008	0.47296	0.480992	0.476678	0.490244	0.482857		0.538297	0.513603	0.525501	0.532465	0.524133	0.537153	SGCE;PEG10;SGCE;PEG10;SGCE
cg19663555	chr7	94286521	SGCE;PEG10;SGCE;PEG10;SGCE	TSS1500;5'UTR;TSS1500;5'UTR;TSS1500	0.510358	0.511909	0.532603	0.453703	0.461151	0.478142	0.464102	0.464693	0.459792	0.436269	0.460096	0.444069	0.476789	0.48031	0.471772	0.484675	0.448408	0.468079	0.465549	0.473938	0.473762	0.467228	0.473784	0.506979	0.52134	0.496292	0.503988	0.471188		0.593611	0.563397	0.586931	0.59712	0.596806	0.558022	SGCE;PEG10;SGCE;PEG10;SGCE
cg06695761	chr7	94286526	SGCE;PEG10;SGCE;PEG10;SGCE	TSS1500;5'UTR;TSS1500;5'UTR;TSS1500	0.512472	0.500309	0.512097	0.425636	0.436838	0.443319	0.459595	0.43715	0.436401	0.433501	0.443086	0.427337	0.434253	0.474861	0.430741	0.454682	0.428352	0.459914	0.432563	0.451882	0.441469	0.44687	0.468484	0.469419	0.46821	0.450471	0.431728	0.444651		0.550766	0.554195	0.562212	0.526882	0.537125	0.550469	SGCE;PEG10;SGCE;PEG10;SGCE
cg21853542	chr7	94286559	SGCE;PEG10;SGCE;PEG10;SGCE	TSS1500;5'UTR;TSS1500;5'UTR;TSS1500	0.532672	0.523244	0.550548	0.481725	0.467058	0.461188	0.445257	0.472603	0.461831	0.473313	0.464624	0.457481	0.466011	0.50462	0.477637	0.486138	0.467047	0.4872	0.452468	0.496308	0.472845	0.467769	0.464803	0.500316	0.512478	0.492204	0.50568	0.501773		0.633719	0.651993	0.649426	0.623477	0.624651	0.606707	SGCE;PEG10;SGCE;PEG10;SGCE
cg09890341	chr7	94286650	SGCE;PEG10;SGCE;PEG10;SGCE	TSS1500;5'UTR;TSS1500;5'UTR;TSS1500	0.569177	0.556283	0.546707	0.439267	0.479588	0.483879	0.526152	0.514587	0.471337	0.508793	0.482692	0.513681	0.488708	0.49518	0.487327	0.500062	0.524312	0.475099	0.486108	0.505186	0.479951	0.486102	0.492613	0.450239	0.441588	0.488355	0.513632	0.430807		0.575345	0.553205	0.569577	0.580047	0.581795	0.557399	SGCE;PEG10;SGCE;PEG10;SGCE
cg20041873	chr7	94286669	SGCE;PEG10;SGCE;PEG10;SGCE	TSS1500;5'UTR;TSS1500;5'UTR;TSS1500	0.591177	0.602263	0.587429	0.487376	0.515487	0.474631	0.517056	0.508673	0.488043	0.516331	0.484032	0.502844	0.486412	0.500217	0.496637	0.491614	0.531743	0.511325	0.464244	0.520905	0.505734	0.499825	0.490135	0.397849	0.435426	0.45715	0.401939	0.366547		0.502635	0.577551	0.547287	0.492649	0.542014	0.571912	SGCE;PEG10;SGCE;PEG10;SGCE
cg04303139	chr7	94286753	SGCE;PEG10;SGCE;PEG10;SGCE	TSS1500;5'UTR;TSS1500;5'UTR;TSS1500	0.468333	0.450205	0.4736	0.380062	0.367733	0.352397	0.369591	0.37158	0.384864	0.368157	0.35779	0.360195	0.361978	0.391617	0.38756	0.395862	0.374389	0.375342	0.33654	0.392222	0.369141	0.387193	0.38611	0.411774	0.366437	0.316479	0.388645	0.36452		0.464368	0.527377	0.452703	0.434537	0.449309	0.487612	SGCE;PEG10;SGCE;PEG10;SGCE
cg03436478	chr7	94286760	SGCE;PEG10;SGCE;PEG10;SGCE	TSS1500;5'UTR;TSS1500;5'UTR;TSS1500	0.570724	0.590984	0.572757	0.482941	0.443757	0.448831	0.465512	0.459985	0.445044	0.458427	0.429127	0.42675	0.404778	0.460626	0.504136	0.468235	0.477173	0.457779	0.492351	0.475282	0.441767	0.474374	0.476945	0.496542	0.427906	0.452734	0.490615	0.385855		0.519845	0.59911	0.533909	0.549994	0.520631	0.444052	SGCE;PEG10;SGCE;PEG10;SGCE
cg05509218	chr7	94286793	SGCE;PEG10;SGCE;PEG10;SGCE	TSS1500;5'UTR;TSS1500;5'UTR;TSS1500	0.605952	0.604616	0.603587	0.51652	0.518726	0.502762	0.523095	0.468408	0.524473	0.546045	0.494358	0.503077	0.530491	0.546018	0.520684	0.533211	0.538163	0.535205	0.578954	0.535089	0.522722	0.552231	0.478158	0.429215	0.458574	0.435968	0.474482	0.461127		0.540065	0.604262	0.525218	0.530341	0.603398	0.564891	SGCE;PEG10;SGCE;PEG10;SGCE
cg22924867	chr7	94286834	SGCE;PEG10;SGCE;PEG10;SGCE	TSS1500;5'UTR;TSS1500;5'UTR;TSS1500	0.532473	0.536932	0.526642	0.438892	0.474353	0.423436	0.474828	0.488374	0.496146	0.451325	0.46334	0.423415	0.42292	0.476037	0.449647	0.482703	0.515644	0.450461	0.456942	0.450837	0.461476	0.470853	0.467901	0.370675	0.387988	0.401378	0.442026	0.357164		0.522408	0.56973	0.548011	0.477723	0.511316	0.502127	SGCE;PEG10;SGCE;PEG10;SGCE
cg01169624	chr7	94286936	SGCE;PEG10;SGCE;PEG10;SGCE	TSS1500;5'UTR;TSS1500;5'UTR;TSS1500	0.60328	0.614324	0.588341	0.532752	0.519182	0.470751	0.574353	0.544804	0.529848	0.543546	0.530994	0.458657	0.539659	0.567332	0.490355	0.544336	0.551135	0.5277	0.59988	0.533406	0.557498	0.516362	0.552038	0.412947	0.335365	0.450472	0.437822	0.401939		0.548844	0.577317	0.548119	0.557845	0.529359	0.658012	SGCE;PEG10;SGCE;PEG10;SGCE
cg03682823	chr7	94286953	SGCE;PEG10;SGCE;PEG10;SGCE	TSS1500;5'UTR;TSS1500;5'UTR;TSS1500	0.536827	0.513379	0.522858	0.447933	0.446299	0.432116	0.440813	0.422049	0.437236	0.444926	0.425231	0.410859	0.438902	0.436837	0.40173	0.438771	0.439804	0.474445	0.4121	0.449723	0.410734	0.446665	0.439665	0.392568	0.385433	0.371861	0.450985	0.397648		0.493417	0.566432	0.506821	0.490575	0.474338	0.525761	SGCE;PEG10;SGCE;PEG10;SGCE
cg18139769	chr7	94286955	SGCE;PEG10;SGCE;PEG10;SGCE	TSS1500;5'UTR;TSS1500;5'UTR;TSS1500	0.538387	0.558559	0.56561	0.427263	0.410069	0.436749	0.450695	0.412433	0.441933	0.438285	0.432737	0.39989	0.424445	0.434863	0.435584	0.438314	0.422602	0.468601	0.411591	0.462697	0.441259	0.432276	0.428357	0.410999	0.423001	0.370225	0.417764	0.380376		0.446458	0.595626	0.541827	0.528104	0.521162	0.527151	SGCE;PEG10;SGCE;PEG10;SGCE
cg12397924	chr7	94287186	PEG10;PEG10	5'UTR;5'UTR	0.452905	0.436868	0.457418	0.379336	0.347581	0.373316	0.388492	0.388454	0.382098	0.362105	0.376652	0.343715	0.34125	0.380891	0.361044	0.359146	0.370994	0.430098	0.374125	0.383046	0.392539	0.417845	0.385862	0.246853	0.207543	0.192874	0.264735	0.235519		0.38016	0.519231	0.418154	0.57249	0.358981	0.379487	PEG10;PEG10
cg15696408	chr7	94287211	PEG10;PEG10	5'UTR;5'UTR	0.381766	0.377948	0.356329	0.256512	0.256834	0.25627	0.258803	0.259128	0.273759	0.268586	0.240226	0.230906	0.240631	0.255069	0.237552	0.302828	0.23596	0.285552	0.229083	0.284526	0.269756	0.271643	0.257359	0.140186	0.173598	0.157074	0.165146	0.150868		0.279321	0.41714	0.323705	0.497664	0.238832	0.247249	PEG10;PEG10
cg22820921	chr7	94287242	PEG10;PEG10	5'UTR;5'UTR	0.431356	0.473437	0.429526	0.368355	0.345106	0.376486	0.36687	0.353382	0.368783	0.377171	0.344372	0.33469	0.367375	0.356102	0.370515	0.339438	0.358807	0.405269	0.375303	0.365438	0.347502	0.392074	0.397929	0.230992	0.228999	0.225877	0.295586	0.263603		0.348727	0.536765	0.425885	0.67086	0.370678	0.313808	PEG10;PEG10
cg10473158	chr7	130130122	MESTIT1;MEST;MEST	Body;5'UTR;TSS1500	0.622496	0.641281	0.776871	0.666955	0.650213	0.58643	0.636169	0.708968	0.647753	0.634451	0.610254	0.642575	0.610674	0.648543	0.567568	0.602254	0.649905	0.566905	0.61282	0.594305	0.731358	0.631892	0.603789	0.605158	0.559185	0.514059	0.61322	0.789961		0.690651	0.677244	0.629106	0.651313	0.575057	0.624195	MESTIT1;MEST;MEST
cg05222671	chr7	130130155	MESTIT1;MEST;MEST	Body;5'UTR;TSS1500	0.62704	0.66691	0.815695	0.660374	0.663237	0.678102	0.6791	0.587224	0.673907	0.666005	0.559889	0.68263	0.670969	0.669754	0.657223	0.623406	0.613338	0.604787	0.66194	0.590977	0.783725	0.736936	0.626029	0.638394	0.601398	0.614655	0.616352	0.793817		0.643888	0.734795	0.612018	0.647341	0.611126	0.633264	MESTIT1;MEST;MEST
cg10767216	chr7	130130187	MESTIT1;MEST;MEST	Body;5'UTR;TSS1500	0.680794	0.629108	0.723213	0.656962	0.593958	0.540667	0.536763	0.565206	0.560494	0.510747	0.572096	0.530886	0.563947	0.556522	0.566589	0.552401	0.645756	0.554271	0.541247	0.611674	0.624966	0.614638	0.554302	0.603673	0.567625	0.57287	0.596851	0.701203		0.642801	0.653386	0.598375	0.658519	0.499235	0.589861	MESTIT1;MEST;MEST
cg17347253	chr7	130130288	MESTIT1;MEST;MEST	Body;5'UTR;TSS1500	0.526665	0.551571	0.660261	0.499258	0.466608	0.444228	0.454068	0.512667	0.521349	0.48511	0.458143	0.532184	0.464378	0.47439	0.470299	0.406386	0.494008	0.459053	0.500097	0.441734	0.592009	0.507378	0.446564	0.497827	0.426865	0.487547	0.481881	0.670234		0.527235	0.612681	0.488261	0.377843	0.527894	0.516509	MESTIT1;MEST;MEST
cg02756856	chr7	130130320	MESTIT1;MEST;MEST	Body;5'UTR;TSS1500	0.592762	0.651584	0.790682	0.493623	0.543421	0.555047	0.539366	0.565914	0.537369	0.499344	0.530526	0.556749	0.519123	0.562508	0.486883	0.538606	0.537784	0.532448	0.598645	0.565017	0.609654	0.605699	0.501389	0.597691	0.571265	0.575894	0.57417	0.804058		0.605898	0.777362	0.556711	0.664545	0.624048	0.615425	MESTIT1;MEST;MEST
cg26275543	chr7	130130383	MESTIT1;MEST;MEST	Body;5'UTR;TSS1500	0.561825	0.567295	0.599542	0.538316	0.501721	0.524793	0.530514	0.485602	0.496206	0.478241	0.448886	0.470596	0.462947	0.492299	0.501827	0.49624	0.464529	0.501129	0.520259	0.448716	0.517199	0.530969	0.454118	0.540182	0.460902	0.479109	0.57123	0.596285		0.474511	0.530746	0.497397	0.416151	0.448704	0.546016	MESTIT1;MEST;MEST
cg20826277	chr7	130130478	MESTIT1;MEST;MEST;MEST	Body;TSS1500;5'UTR;TSS1500	0.456261	0.457105	0.546839	0.374951	0.383956	0.392767	0.38466	0.419669	0.40301	0.385841	0.39506	0.387462	0.381957	0.403898	0.373629	0.392447	0.350733	0.379742	0.38723	0.426192	0.429908	0.4263	0.382869	0.486207	0.512457	0.478485	0.480301	0.616664		0.558269	0.612533	0.53885	0.420991	0.485598	0.462387	MESTIT1;MEST;MEST;MEST
cg14584935	chr7	130130481	MESTIT1;MEST;MEST;MEST	Body;TSS1500;5'UTR;TSS1500	0.461546	0.454875	0.568777	0.376284	0.361718	0.378011	0.373655	0.384956	0.378492	0.391985	0.386686	0.383844	0.373859	0.373974	0.352529	0.379012	0.354153	0.374558	0.375826	0.395088	0.44095	0.405687	0.381392	0.492952	0.450302	0.439778	0.476375	0.604967		0.517308	0.619307	0.521601	0.379755	0.462161	0.467232	MESTIT1;MEST;MEST;MEST
cg24941047	chr7	130130588	MESTIT1;MEST;MEST;MEST	Body;TSS1500;5'UTR;TSS1500	0.69422	0.720209	0.804484	0.654146	0.617311	0.587269	0.624393	0.617981	0.626727	0.628902	0.633429	0.625781	0.590837	0.606247	0.614527	0.60392	0.654707	0.612876	0.633309	0.626629	0.731724	0.669154	0.576097	0.564652	0.600207	0.603249	0.620225	0.759589		0.753873	0.737493	0.769119	0.759194	0.688838	0.758704	MESTIT1;MEST;MEST;MEST
cg07427065	chr7	130130596	MESTIT1;MEST;MEST;MEST	Body;TSS1500;5'UTR;TSS1500	0.463996	0.463831	0.477047	0.402815	0.386196	0.381082	0.389007	0.377953	0.386051	0.374192	0.395816	0.378126	0.371296	0.3976	0.368656	0.377398	0.358461	0.401144	0.352036	0.426619	0.410111	0.392469	0.368419	0.410051	0.383197	0.364557	0.407257	0.434875		0.424326	0.511163	0.519918	0.37293	0.418035	0.476593	MESTIT1;MEST;MEST;MEST
cg02501418	chr7	130130740	MESTIT1;MEST;MEST;MEST	Body;TSS1500;5'UTR;TSS1500	0.594266	0.581266	0.597513	0.528724	0.456458	0.461121	0.507429	0.4544	0.497187	0.47629	0.492399	0.474903	0.436076	0.45418	0.477674	0.480822	0.47034	0.476721	0.516227	0.479752	0.518713	0.471474	0.475396	0.531682	0.498032	0.534119	0.527041	0.513448		0.620856	0.553267	0.677679	0.611601	0.606523	0.567006	MESTIT1;MEST;MEST;MEST
cg08229366	chr7	130130747	MESTIT1;MEST;MEST;MEST	Body;TSS1500;5'UTR;TSS1500	0.710105	0.74447	0.637549	0.557483	0.514475	0.496889	0.537147	0.458056	0.534255	0.505175	0.452322	0.509509	0.407134	0.493702	0.526028	0.47203	0.45626	0.529391	0.522152	0.552124	0.513947	0.535691	0.56196	0.455863	0.4047	0.398502	0.553648	0.459513		0.606234	0.560513	0.597704	0.582554	0.568824	0.614577	MESTIT1;MEST;MEST;MEST
cg07224147	chr7	130130753	MESTIT1;MEST;MEST;MEST	Body;TSS1500;5'UTR;TSS1500	0.497289	0.537005	0.541973	0.477299	0.414697	0.428384	0.50111	0.416329	0.489372	0.455056	0.443813	0.459262	0.428369	0.45463	0.474791	0.479399	0.437771	0.471879	0.46779	0.454475	0.476787	0.48886	0.466864	0.182308	0.214314	0.158668	0.228688	0.245026		0.227025	0.154464	0.278322	0.267403	0.242854	0.572543	MESTIT1;MEST;MEST;MEST
cg27417677	chr7	130130918	MESTIT1;MEST;MEST;MEST	Body;TSS1500;5'UTR;TSS1500	0.630405	0.606355	0.603714	0.472312	0.461011	0.507167	0.470162	0.481757	0.495346	0.489536	0.461	0.479544	0.47912	0.492492	0.485553	0.490527	0.479606	0.493052	0.498257	0.502097	0.481194	0.463301	0.483368	0.366223	0.383319	0.341999	0.454779	0.358858		0.482523	0.48877	0.455213	0.557751	0.478639	0.538624	MESTIT1;MEST;MEST;MEST
cg09003373	chr7	130130995	MESTIT1;MEST;MEST;MEST	Body;TSS1500;TSS200;5'UTR	0.394528	0.409025	0.363774	0.299047	0.293387	0.293601	0.322802	0.296324	0.331338	0.33249	0.329684	0.295708	0.301647	0.296866	0.313616	0.2944	0.300171	0.310105	0.293492	0.320368	0.307919	0.352258	0.326002	0.226352	0.228181	0.227164	0.305781	0.227324		0.283814	0.349521	0.303188	0.30029	0.331816	0.329626	MESTIT1;MEST;MEST;MEST
cg14088957	chr7	130131085	MESTIT1;MEST;MEST;MEST	TSS200;TSS1500;TSS200;5'UTR	0.402815	0.418294	0.397319	0.313944	0.30946	0.312061	0.35667	0.332481	0.398994	0.323694	0.331091	0.324011	0.326841	0.334865	0.326974	0.336103	0.309626	0.35268	0.325989	0.349411	0.327669	0.395006	0.357481	0.258703	0.245362	0.233078	0.284725	0.296987		0.36511	0.389877	0.370301	0.356504	0.364223	0.425524	MESTIT1;MEST;MEST;MEST
cg06100421	chr7	130131136	MESTIT1;MEST;MEST;MEST	TSS200;TSS1500;TSS200;5'UTR	0.46995	0.484292	0.450301	0.372798	0.375662	0.36125	0.403855	0.361391	0.442845	0.386607	0.397218	0.367905	0.354187	0.374936	0.366903	0.38121	0.378062	0.371527	0.382506	0.42379	0.393471	0.427462	0.410878	0.250038	0.28386	0.298247	0.349639	0.280529		0.352079	0.469553	0.424443	0.381702	0.371775	0.463609	MESTIT1;MEST;MEST;MEST
cg20297423	chr7	130131138	MESTIT1;MEST;MEST;MEST	TSS200;TSS1500;TSS200;5'UTR	0.465144	0.484556	0.452841	0.383641	0.358308	0.32406	0.40319	0.375651	0.412893	0.369519	0.363349	0.367114	0.345857	0.378544	0.359073	0.323128	0.348073	0.3692	0.342844	0.382007	0.390732	0.396875	0.373735	0.245072	0.29179	0.287539	0.359374	0.215643		0.384183	0.468807	0.440536	0.385046	0.369459	0.447783	MESTIT1;MEST;MEST;MEST
cg05369791	chr7	130131146	MESTIT1;MEST;MEST;MEST	TSS200;TSS1500;TSS200;5'UTR	0.484015	0.51833	0.506384	0.425284	0.409277	0.409042	0.414741	0.400647	0.444399	0.400477	0.4403	0.438004	0.363406	0.41762	0.4086	0.397057	0.386673	0.441673	0.429961	0.44308	0.434374	0.442729	0.431253	0.235869	0.224502	0.222886	0.268763	0.278952		0.311754	0.373571	0.344386	0.340839	0.347831	0.468251	MESTIT1;MEST;MEST;MEST
cg08734637	chr7	130131189	MESTIT1;MEST;MEST;MEST;MEST	TSS200;TSS1500;5'UTR;5'UTR;1stExon	0.506018	0.499238	0.50417	0.51429	0.471996	0.484628	0.474872	0.469096	0.468484	0.500617	0.51543	0.495771	0.483264	0.497339	0.477307	0.464349	0.487737	0.494869	0.499707	0.472788	0.477433	0.491585	0.505846	0.344522	0.389204	0.343473	0.413654	0.398675		0.505851	0.526104	0.47687	0.512474	0.434521	0.485547	MESTIT1;MEST;MEST;MEST;MEST
cg13917504	chr7	130131258	MEST;MEST;MEST;MESTIT1;MEST	TSS1500;5'UTR;5'UTR;TSS1500;1stExon	0.538165	0.515422	0.542803	0.446517	0.442294	0.434562	0.43394	0.415122	0.460929	0.432388	0.446245	0.44323	0.433775	0.447695	0.435785	0.437615	0.434762	0.4606	0.422505	0.460304	0.458258	0.469079	0.47037	0.391739	0.403114	0.366698	0.456093	0.326626		0.455954	0.498141	0.499227	0.476784	0.445483	0.500053	MEST;MEST;MEST;MESTIT1;MEST
cg25407198	chr7	130131268	MEST;MEST;MEST;MESTIT1;MEST	TSS1500;5'UTR;5'UTR;TSS1500;1stExon	0.548196	0.529417	0.556952	0.453189	0.421033	0.449922	0.455791	0.441908	0.463414	0.460139	0.435795	0.459109	0.45066	0.461039	0.437772	0.43196	0.444884	0.466372	0.44464	0.479255	0.459442	0.480393	0.476946	0.379836	0.361057	0.355004	0.44945	0.322489		0.473013	0.506071	0.474849	0.473708	0.443557	0.505367	MEST;MEST;MEST;MESTIT1;MEST
cg21667116	chr7	130131359	MEST;MEST;MEST;MESTIT1	TSS1500;5'UTR;5'UTR;TSS1500	0.442166	0.470053	0.434715	0.364533	0.339778	0.367306	0.364504	0.34545	0.383972	0.385187	0.362054	0.343971	0.32673	0.36871	0.365558	0.33618	0.342717	0.385388	0.3428	0.374645	0.384681	0.398656	0.388435	0.304269	0.309866	0.311831	0.304845	0.306829		0.392427	0.410939	0.428347	0.440109	0.414912	0.46517	MEST;MEST;MEST;MESTIT1
cg23156962	chr7	130131367	MEST;MEST;MEST;MESTIT1	TSS1500;5'UTR;5'UTR;TSS1500	0.415455	0.424246	0.398464	0.352112	0.330085	0.35788	0.36192	0.331978	0.361893	0.332608	0.349221	0.322783	0.335589	0.36303	0.357623	0.326623	0.331093	0.369028	0.335217	0.357881	0.362232	0.357102	0.347089	0.301982	0.317815	0.293016	0.340888	0.293462		0.371087	0.395435	0.402236	0.436007	0.35871	0.432002	MEST;MEST;MEST;MESTIT1
cg04678950	chr7	130131403	MEST;MEST;MEST;MESTIT1	TSS1500;5'UTR;5'UTR;TSS1500	0.553308	0.564528	0.567877	0.446101	0.431295	0.451913	0.440083	0.434984	0.48894	0.477175	0.447974	0.398191	0.383019	0.425619	0.417476	0.422308	0.442998	0.465009	0.463887	0.459111	0.438815	0.444957	0.456226	0.369501	0.382117	0.436746	0.441491	0.371793		0.440285	0.465414	0.468142	0.502316	0.468911	0.509453	MEST;MEST;MEST;MESTIT1
cg17079325	chr7	130131480	MEST;MEST;MEST;MESTIT1	TSS1500;5'UTR;5'UTR;TSS1500	0.558768	0.541447	0.571294	0.50868	0.496823	0.474398	0.477302	0.46187	0.502326	0.48978	0.498486	0.496781	0.472981	0.503822	0.479651	0.485516	0.479023	0.515003	0.471074	0.512295	0.508388	0.485161	0.511317	0.478096	0.478847	0.486955	0.526634	0.45508		0.552196	0.591167	0.531388	0.520557	0.53295	0.575158	MEST;MEST;MEST;MESTIT1
cg04344875	chr7	130131484	MEST;MEST;MEST;MESTIT1	TSS1500;5'UTR;5'UTR;TSS1500	0.614578	0.592135	0.609035	0.502696	0.519668	0.508902	0.486092	0.496031	0.516774	0.542872	0.516579	0.526005	0.481139	0.523446	0.523141	0.495558	0.517958	0.521319	0.484415	0.521484	0.520184	0.519859	0.531553	0.483216	0.485603	0.466496	0.514001	0.456314		0.555682	0.578305	0.575785	0.532496	0.551464	0.605046	MEST;MEST;MEST;MESTIT1
cg00286878	chr7	130131633	MEST;MEST;MEST;MESTIT1	TSS1500;5'UTR;5'UTR;TSS1500	0.60969	0.569206	0.59908	0.484119	0.47284	0.438963	0.496764	0.435212	0.487708	0.480652	0.500735	0.497039	0.449411	0.486236	0.487507	0.482927	0.492715	0.493505	0.515815	0.497223	0.506222	0.479674	0.497469	0.427086	0.439257	0.414327	0.486572	0.417547		0.507222	0.531092	0.5777	0.473106	0.483517	0.613964	MEST;MEST;MEST;MESTIT1
cg12347392	chr7	130131676	MEST;MEST;MEST;MESTIT1	TSS1500;5'UTR;5'UTR;TSS1500	0.562886	0.55284	0.529241	0.472364	0.458548	0.482152	0.474989	0.564628	0.486734	0.498044	0.462767	0.429901	0.404477	0.441413	0.47841	0.499835	0.487492	0.487373	0.50944	0.486498	0.493556	0.478785	0.448343	0.396213	0.344273	0.35537	0.335257	0.318496		0.311634	0.420943	0.394344	0.462266	0.409464	0.418684	MEST;MEST;MEST;MESTIT1
cg04786207	chr7	130131691	MEST;MEST;MEST;MESTIT1	TSS1500;5'UTR;5'UTR;TSS1500	0.578918	0.581961	0.603707	0.506195	0.501323	0.545318	0.510844	0.555844	0.565041	0.499744	0.498862	0.469851	0.455088	0.4938	0.508557	0.524853	0.561255	0.562101	0.523286	0.532164	0.492628	0.50328	0.468568	0.368164	0.273425	0.356934	0.329638	0.350245		0.392993	0.433721	0.44202	0.474704	0.422548	0.512096	MEST;MEST;MEST;MESTIT1
cg26708559	chr7	130131730	MEST;MEST;MEST;MESTIT1	TSS1500;5'UTR;5'UTR;TSS1500	0.554321	0.541147	0.552017	0.414297	0.41898	0.412731	0.429334	0.394649	0.397982	0.418018	0.411382	0.43407	0.391824	0.445946	0.430246	0.419245	0.396239	0.453656	0.413368	0.451616	0.424463	0.430148	0.435519	0.366873	0.349434	0.341109	0.410548	0.337388		0.432231	0.467848	0.539656	0.34835	0.447824	0.533049	MEST;MEST;MEST;MESTIT1
cg22705386	chr7	130131797	MEST;MEST;MEST;MESTIT1	5'UTR;TSS200;5'UTR;TSS1500	0.581559	0.606559	0.586789	0.489801	0.459161	0.476805	0.476799	0.490744	0.499409	0.459875	0.480435	0.437566	0.442103	0.476747	0.491848	0.463332	0.516456	0.50464	0.54679	0.476295	0.474221	0.523378	0.454585	0.349065	0.326746	0.299758	0.336793	0.354232		0.465628	0.509553	0.538664	0.593424	0.471511	0.542887	MEST;MEST;MEST;MESTIT1
cg06212135	chr7	130131826	MEST;MEST;MEST;MESTIT1	5'UTR;TSS200;5'UTR;TSS1500	0.603701	0.623312	0.61805	0.530937	0.481238	0.504008	0.552086	0.493288	0.515389	0.508243	0.533071	0.499361	0.485944	0.51097	0.526811	0.498733	0.532237	0.517196	0.560591	0.508565	0.512679	0.524864	0.520842	0.259593	0.310471	0.338509	0.320168	0.377675		0.504579	0.51035	0.614854	0.564217	0.516094	0.565773	MEST;MEST;MEST;MESTIT1
cg10249538	chr7	130131829	MEST;MEST;MEST;MESTIT1	5'UTR;TSS200;5'UTR;TSS1500	0.612415	0.656041	0.601524	0.588854	0.514224	0.605434	0.576699	0.570537	0.564619	0.545573	0.566442	0.529641	0.498617	0.532829	0.560987	0.536426	0.594839	0.574884	0.586636	0.583898	0.542465	0.574992	0.547786	0.299844	0.271925	0.291845	0.302104	0.290224		0.500531	0.535732	0.6352	0.643932	0.482384	0.611254	MEST;MEST;MEST;MESTIT1
cg16823958	chr7	130131869	MEST;MEST;MEST;MESTIT1	5'UTR;TSS200;5'UTR;TSS1500	0.611512	0.647189	0.619157	0.568363	0.516631	0.584762	0.614464	0.608979	0.584165	0.600534	0.629375	0.591903	0.55567	0.581442	0.572712	0.569679	0.592051	0.596598	0.626457	0.603349	0.568524	0.594753	0.578804	0.362112	0.308503	0.341952	0.402313	0.380331		0.522541	0.594524	0.653961	0.645826	0.569265	0.614178	MEST;MEST;MEST;MESTIT1
cg27338480	chr7	130131885	MEST;MEST;MEST;MESTIT1	5'UTR;TSS200;5'UTR;TSS1500	0.605982	0.6264	0.619611	0.585768	0.542841	0.588263	0.614816	0.527282	0.575526	0.569212	0.562122	0.589827	0.54912	0.581477	0.578005	0.568583	0.580486	0.597981	0.584907	0.596665	0.574168	0.57004	0.555259	0.430281	0.376682	0.420614	0.456157	0.44389		0.606567	0.548464	0.558044	0.636892	0.550404	0.580244	MEST;MEST;MEST;MESTIT1
cg09080913	chr7	130131887	MEST;MEST;MEST;MESTIT1	5'UTR;TSS200;5'UTR;TSS1500	0.61595	0.662156	0.623914	0.606857	0.543005	0.599106	0.616434	0.581832	0.602573	0.616262	0.603788	0.615601	0.561599	0.590801	0.614594	0.619991	0.681372	0.617227	0.679076	0.628169	0.577278	0.603345	0.637455	0.285141	0.274308	0.317766	0.351116	0.311168		0.486935	0.533874	0.574625	0.577541	0.498401	0.632604	MEST;MEST;MEST;MESTIT1
cg13104298	chr7	130131905	MEST;MEST;MEST;MESTIT1	5'UTR;TSS200;5'UTR;TSS1500	0.643133	0.659288	0.65164	0.622885	0.55381	0.59307	0.629007	0.604882	0.626553	0.624679	0.619996	0.619157	0.56021	0.604619	0.605825	0.59313	0.634043	0.618312	0.647017	0.625548	0.624417	0.594984	0.606818	0.423445	0.385273	0.394917	0.454831	0.366745		0.53661	0.60107	0.628133	0.654303	0.576416	0.611033	MEST;MEST;MEST;MESTIT1
cg21629528	chr7	130131921	MEST;MEST;MEST;MESTIT1	5'UTR;TSS200;5'UTR;TSS1500	0.447722	0.489775	0.480526	0.455136	0.425374	0.413674	0.493834	0.44929	0.441517	0.444988	0.433809	0.412539	0.404785	0.405874	0.475241	0.437995	0.453263	0.46084	0.44387	0.46646	0.455039	0.474934	0.44149	0.226431	0.247779	0.268662	0.278345	0.271153		0.106061	0.17741	0.118773	0.177517	0.352454	0.110138	MEST;MEST;MEST;MESTIT1
cg20050761	chr7	130131923	MEST;MEST;MEST;MESTIT1	5'UTR;TSS200;5'UTR;TSS1500	0.518505	0.565768	0.520575	0.512882	0.518616	0.53017	0.509922	0.53606	0.520568	0.507908	0.516173	0.509652	0.501813	0.520315	0.516084	0.532417	0.49712	0.519795	0.518461	0.549317	0.508441	0.533677	0.517123	0.435125	0.428711	0.413431	0.470997	0.47285		0.46896	0.521591	0.530583	0.552497	0.491489	0.51524	MEST;MEST;MEST;MESTIT1
cg05556276	chr7	130132161	MEST;MEST;MEST;MESTIT1	5'UTR;1stExon;5'UTR;TSS1500	0.560492	0.547707	0.546781	0.574456	0.548694	0.535587	0.556091	0.54356	0.550655	0.550659	0.53831	0.545656	0.531153	0.548065	0.554274	0.52001	0.549441	0.552428	0.561903	0.515301	0.533669	0.546997	0.558164	0.406293	0.410688	0.441353	0.460161	0.464117		0.489782	0.533758	0.574612	0.589827	0.542842	0.582911	MEST;MEST;MEST;MESTIT1
cg17580798	chr7	130132199	MEST;MEST;MESTIT1;MEST	5'UTR;5'UTR;TSS1500;Body	0.580607	0.57788	0.590458	0.558149	0.534078	0.534882	0.618197	0.536135	0.570126	0.55967	0.562659	0.572632	0.552552	0.566438	0.563396	0.558452	0.56052	0.578112	0.594118	0.578031	0.567473	0.55134	0.569378	0.266254	0.324752	0.274441	0.362717	0.347225		0.336265	0.462714	0.518508	0.585466	0.511824	0.579145	MEST;MEST;MESTIT1;MEST
cg05862114	chr7	130132259	MEST;MEST;MESTIT1;MEST	5'UTR;5'UTR;TSS1500;Body	0.567552	0.574456	0.556941	0.557328	0.536384	0.526362	0.557619	0.511611	0.554189	0.540419	0.51872	0.529571	0.510013	0.535847	0.555763	0.526485	0.568905	0.560948	0.556752	0.552907	0.543227	0.542368	0.535385	0.0868911	0.14977	0.115709	0.20186	0.160263		0.280419	0.318524	0.294493	0.404417	0.255298	0.545771	MEST;MEST;MESTIT1;MEST
cg01784351	chr7	130132265	MEST;MEST;MESTIT1;MEST	5'UTR;5'UTR;TSS1500;Body	0.540506	0.523972	0.508448	0.485114	0.48664	0.472158	0.48754	0.442981	0.463406	0.454118	0.462239	0.477643	0.426139	0.470669	0.506495	0.446387	0.491427	0.500285	0.480023	0.463458	0.474271	0.501863	0.442352	0.198164	0.19458	0.167494	0.286926	0.24219		0.382794	0.440797	0.49519	0.53768	0.423592	0.51451	MEST;MEST;MESTIT1;MEST
cg27589003	chr7	130132286	MEST;MEST;MESTIT1;MEST	5'UTR;5'UTR;TSS1500;Body	0.4965	0.480892	0.514318	0.473218	0.453316	0.459662	0.441332	0.469516	0.430597	0.45581	0.468056	0.465326	0.427567	0.44972	0.460778	0.457036	0.458983	0.446724	0.464786	0.470236	0.454243	0.459756	0.477075	0.342633	0.321786	0.390996	0.412217	0.372806		0.484401	0.498866	0.534916	0.54647	0.407358	0.371864	MEST;MEST;MESTIT1;MEST
cg23714917	chr7	130132305	MEST;MEST;MESTIT1;MEST	5'UTR;5'UTR;TSS1500;Body	0.60881	0.620782	0.644433	0.616097	0.607295	0.630538	0.596745	0.624424	0.610942	0.624873	0.641892	0.639538	0.58343	0.620064	0.598357	0.596212	0.608397	0.631354	0.632835	0.612976	0.611541	0.610597	0.611285	0.521708	0.523391	0.540655	0.569368	0.557952		0.651485	0.643324	0.686408	0.700998	0.627507	0.624248	MEST;MEST;MESTIT1;MEST
cg25519926	chr7	130132360	MEST;MEST;MESTIT1;MEST	5'UTR;5'UTR;TSS1500;Body	0.549075	0.541137	0.552021	0.555397	0.534579	0.533297	0.527911	0.570811	0.545325	0.520414	0.558795	0.531505	0.506643	0.542568	0.515089	0.549154	0.545932	0.551157	0.579956	0.564004	0.553539	0.52769	0.529139	0.462409	0.485071	0.491981	0.529666	0.524987		0.666837	0.635284	0.675885	0.750966	0.613961	0.629551	MEST;MEST;MESTIT1;MEST
cg22592140	chr7	130132419	MEST;MEST;MESTIT1;MEST	5'UTR;5'UTR;TSS1500;Body	0.457156	0.44337	0.453541	0.378238	0.363626	0.383982	0.354793	0.304802	0.317874	0.342431	0.358184	0.32449	0.311949	0.356198	0.390606	0.330597	0.386771	0.369195	0.38703	0.382065	0.356704	0.368819	0.372441	0.255746	0.259432	0.293109	0.305869	0.328828		0.456731	0.531809	0.532011	0.572732	0.521285	0.42532	MEST;MEST;MESTIT1;MEST
cg03588221	chr7	130132422	MEST;MEST;MESTIT1;MEST	5'UTR;5'UTR;TSS1500;Body	0.545635	0.541901	0.547458	0.493448	0.481342	0.482298	0.515777	0.506682	0.483066	0.487099	0.503377	0.496637	0.449243	0.465313	0.48222	0.487974	0.461363	0.472745	0.494307	0.515064	0.496782	0.474595	0.450333	0.485099	0.484907	0.474727	0.517048	0.489765		0.554477	0.503463	0.548055	0.496254	0.527759	0.563267	MEST;MEST;MESTIT1;MEST
cg13986840	chr7	130132453	MEST;MEST;MESTIT1;MEST	5'UTR;5'UTR;TSS1500;Body	0.582066	0.508892	0.592316	0.460731	0.500098	0.489363	0.441641	0.465318	0.451901	0.45418	0.508389	0.434392	0.358293	0.461571	0.478634	0.402867	0.431188	0.508482	0.543389	0.480836	0.474548	0.424781	0.414164	0.243825	0.353157	0.307789	0.322526	0.361825		0.603433	0.59929	0.58905	0.634356	0.559366	0.513593	MEST;MEST;MESTIT1;MEST
cg05260959	chr7	130133110	MEST;MEST;MEST	5'UTR;5'UTR;Body	0.607277	0.615013	0.627395	0.512701	0.538229	0.570947	0.512455	0.577169	0.514807	0.525023	0.552219	0.494761	0.467133	0.54601	0.48389	0.512056	0.498101	0.529039	0.585591	0.534681	0.546468	0.495131	0.498516	0.502151	0.597425	0.520135	0.646231	0.533864		0.79861	0.781585	0.713914	0.745931	0.729798	0.591932	MEST;MEST;MEST
cg05719902	chr7	138348774	SVOPL;SVOPL	Body;5'UTR	0.46957	0.459261	0.511627	0.461437	0.374202	0.448787	0.421633	0.384796	0.365352	0.399527	0.426372	0.441343	0.451534	0.464308	0.389328	0.433635	0.324701	0.282688	0.361661	0.412963	0.393397	0.419874	0.403449	0.323733	0.415462	0.387171	0.293892	0.386846		0.350314	0.427291	0.247442	0.323166	0.339361	0.475291	SVOPL;SVOPL
cg16111924	chr7	138348981	SVOPL;SVOPL	Body;TSS200	0.282918	0.249274	0.281164	0.308991	0.221532	0.321779	0.297311	0.244186	0.191858	0.225026	0.257231	0.220976	0.273497	0.320177	0.24968	0.278287	0.212822	0.170393	0.211963	0.23187	0.241734	0.285768	0.263285	0.097852	0.10545	0.130435	0.0176282	0.191213		0.0838804	0.131996	0.0438024	0.190782	0.0479896	0.290914	SVOPL;SVOPL
cg25780543	chr7	154862770	HTR5A	1stExon	0.276706	0.286192	0.30207	0.289422	0.202004	0.250972	0.251444	0.256497	0.241194	0.224623	0.246476	0.243638	0.274536	0.271897	0.242177	0.243817	0.241619	0.253433	0.247566	0.232271	0.233511	0.229451	0.215283	0.35658	0.36193	0.265647	0.321898	0.315133		0.352232	0.384045	0.346577	0.331582	0.352655	0.305415	HTR5A
cg00852398	chr7	154862969	HTR5A	1stExon	0.556039	0.557709	0.508888	0.521951	0.501464	0.571501	0.509775	0.474221	0.517862	0.485694	0.503552	0.545086	0.509203	0.514227	0.504866	0.502284	0.502762	0.504819	0.512026	0.498502	0.539161	0.532239	0.485421	0.440867	0.433499	0.408702	0.49919	0.481422		0.571886	0.601314	0.564143	0.643763	0.530109	0.452553	HTR5A
cg25058023	chr7	154863176	HTR5A	1stExon	0.464933	0.588074	0.483929	0.465689	0.460467	0.504345	0.433414	0.464929	0.49418	0.411745	0.424684	0.501742	0.427946	0.431051	0.409344	0.419332	0.433344	0.494211	0.426757	0.145993	0.404279	0.43184	0.418589	0.410521	0.443961	0.363165	0.420577	0.402698		0.473542	0.513864	0.485951	0.518305	0.514773	0.563788	HTR5A
cg03024742	chr7	154863244	HTR5A	1stExon	0.520563	0.625381	0.592391	0.585072	0.4996	0.559133	0.49868	0.491069	0.503842	0.524762	0.513608	0.57338	0.52538	0.541297	0.507665	0.481806	0.5024	0.524744	0.50002	0.507617	0.467087	0.472261	0.484136	0.616561	0.597024	0.506166	0.635828	0.520182		0.625292	0.611591	0.603795	0.736999	0.609008	0.543074	HTR5A
cg10538202	chr7	154863338	HTR5A	1stExon	0.581993	0.661777	0.584211	0.576841	0.567159	0.605395	0.581508	0.519901	0.539488	0.546385	0.548525	0.597705	0.541208	0.518615	0.53925	0.510286	0.70214	0.487072	0.555361	0.526883	0.49903	0.539264	0.548396	0.594445	0.64708	0.546505	0.621377	0.493479		0.725867	0.696363	0.691061	0.551677	0.641241	0.566121	HTR5A
cg09623773	chr7	154863381	HTR5A	Body	0.685524	0.629508	0.648532	0.61744	0.675392	0.71871	0.711883	0.572416	0.672127	0.55146	0.614514	0.714965	0.620284	0.574342	0.685966	0.545601	0.784671	0.595421	0.643728	0.54634	0.548191	0.654913	0.587974	0.688136	0.610358	0.615853	0.642363	0.710861		0.755771	0.72106	0.755271	0.531277	0.773426	0.624756	HTR5A
cg11496432	chr8	37605359	LOC728024;ERLIN2	Body;Body	0.581088	0.626533	0.627713	0.53516	0.531725	0.547131	0.555055	0.448744	0.506007	0.52427	0.525825	0.571757	0.595295	0.570589	0.463649	0.534126	0.593557	0.450537	0.505224	0.598446	0.592976	0.552044	0.621141	0.457457	0.406744	0.512881	0.531541	0.570409		0.509451	0.636599	0.565993	0.502076	0.568231	0.566913	LOC728024;ERLIN2
cg13346869	chr8	37605517	LOC728024;ERLIN2	Body;Body	0.464965	0.573406	0.526182	0.33701	0.430726	0.430338	0.380096	0.286295	0.383019	0.387997	0.474523	0.473077	0.492616	0.479126	0.267471	0.355348	0.428858	0.322321	0.303675	0.489091	0.425066	0.438463	0.539593	0.181442	0.217665	0.276715	0.301022	0.36526		0.291413	0.3224	0.312526	0.295843	0.38665	0.527984	LOC728024;ERLIN2
cg05020125	chr8	37605552	LOC728024;ERLIN2	TSS200;Body	0.42347	0.489831	0.440107	0.304859	0.340602	0.367896	0.351159	0.230664	0.261894	0.291483	0.359913	0.315238	0.348712	0.344368	0.253065	0.30727	0.310635	0.278116	0.282586	0.380152	0.364805	0.319062	0.370843	0.229936	0.17311	0.260741	0.29216	0.314117		0.264512	0.408651	0.345613	0.300963	0.380059	0.409452	LOC728024;ERLIN2
cg21505509	chr8	37605717	LOC728024;ERLIN2	TSS200;Body	0.506539	0.57075	0.556153	0.449399	0.457814	0.574055	0.479388	0.419947	0.45603	0.460358	0.469213	0.55294	0.607095	0.490483	0.414075	0.558921	0.470169	0.412582	0.463461	0.482414	0.511014	0.43233	0.524842	0.380119	0.351703	0.456921	0.427788	0.542334		0.431757	0.507955	0.445274	0.267993	0.496806	0.548196	LOC728024;ERLIN2
cg08247852	chr8	37605783	LOC728024;ERLIN2	TSS1500;Body	0.503865	0.614064	0.557585	0.422627	0.477744	0.523172	0.45794	0.419216	0.417943	0.506968	0.481306	0.543775	0.556507	0.493043	0.377117	0.4797	0.429754	0.395519	0.454315	0.517669	0.521489	0.435659	0.528759	0.368469	0.389899	0.358191	0.466357	0.468599		0.504439	0.520274	0.462132	0.297405	0.513783	0.555514	LOC728024;ERLIN2
cg09188212	chr8	37605936	LOC728024;ERLIN2	TSS1500;Body	0.673183	0.785698	0.749814	0.657467	0.815091	0.713244	0.723348	0.746306	0.685975	0.664584	0.717369	0.755447	0.817084	0.717323	0.703219	0.675397	0.792344	0.625861	0.680768	0.708648	0.763274	0.65697	0.751728	0.60352	0.599871	0.636403	0.635326	0.751246		0.809744	0.763269	0.715383	0.804653	0.719631	0.654449	LOC728024;ERLIN2
cg00450319	chr8	37605978	LOC728024;ERLIN2	TSS1500;Body	0.59878	0.733802	0.645556	0.540646	0.690906	0.630097	0.582773	0.567634	0.54228	0.55501	0.600878	0.649708	0.645345	0.593585	0.594641	0.596179	0.550919	0.509841	0.609284	0.670778	0.640046	0.600101	0.629296	0.436987	0.467916	0.505908	0.604328	0.589108		0.580841	0.625342	0.494067	0.393941	0.561159	0.556881	LOC728024;ERLIN2
cg21926091	chr8	141108607	TRAPPC9;TRAPPC9	Body;Body	0.659232	0.695266	0.638558	0.564025	0.514434	0.549657	0.597217	0.647357	0.623522	0.604801	0.585701	0.594212	0.53686	0.597913	0.566864	0.612893	0.651524	0.594251	0.66692	0.583188	0.623514	0.598432	0.607818	0.343846	0.422273	0.399119	0.416491	0.340407		0.553667	0.585492	0.609257	0.615656	0.601299	0.625223	TRAPPC9;TRAPPC9
cg22502459	chr8	141108998	TRAPPC9;TRAPPC9	Body;Body	0.61257	0.604656	0.602355	0.566354	0.523867	0.545536	0.563241	0.573768	0.564026	0.54582	0.57966	0.571612	0.561635	0.580137	0.546197	0.554575	0.589662	0.542745	0.557579	0.574525	0.558264	0.560298	0.56761	0.196426	0.443504	0.432453	0.490098	0.479828		0.688757	0.737382	0.701119	0.737862	0.66643	0.584076	TRAPPC9;TRAPPC9
cg13713522	chr8	141109051	TRAPPC9;TRAPPC9	Body;Body	0.717645	0.712234	0.696745	0.669442	0.609793	0.654365	0.606508	0.653131	0.657417	0.66087	0.666928	0.640106	0.621412	0.642835	0.634751	0.626931	0.692945	0.637414	0.673287	0.657581	0.632337	0.626021	0.651312	0.0698816	0.486771	0.381277	0.537005	0.453722		0.750793	0.620759	0.7073	0.793831	0.648143	0.663892	TRAPPC9;TRAPPC9
cg07878171	chr8	141109731	TRAPPC9;TRAPPC9	Body;Body	0.596758	0.63545	0.58276	0.527115	0.509697	0.559103	0.596703	0.52919	0.581571	0.609564	0.557039	0.594525	0.539477	0.540424	0.587622	0.533117	0.588269	0.584467	0.578346	0.587592	0.602248	0.590591	0.584541	0.503969	0.473974	0.300916	0.461955	0.407093		0.596257	0.61397	0.589758	0.504876	0.580788	0.576876	TRAPPC9;TRAPPC9
cg03803002	chr8	141110260	TRAPPC9;TRAPPC9	Body;Body	0.601206	0.635591	0.626956	0.532021	0.502884	0.512757	0.556521	0.490051	0.53713	0.545166	0.543494	0.495678	0.503199	0.508322	0.520188	0.51974	0.546922	0.499851	0.487862	0.541769	0.487366	0.541253	0.509048	0.477834	0.462613	0.447494	0.451904	0.463028		0.589999	0.581203	0.578927	0.688349	0.573151	0.549386	TRAPPC9;TRAPPC9
cg00155882	chr8	141110747	TRAPPC9;TRAPPC9	Body;Body	0.531217	0.494804	0.500585	0.386569	0.343438	0.358974	0.389636	0.371173	0.385822	0.380857	0.38016	0.359015	0.372727	0.378396	0.391211	0.383482	0.374125	0.408229	0.36423	0.386618	0.417418	0.376078	0.39231	0.279542	0.32204	0.256682	0.311011	0.283694		0.473538	0.551989	0.523013	0.525797	0.455822	0.461306	TRAPPC9;TRAPPC9
cg22807877	chr8	141110900	TRAPPC9;TRAPPC9	Body;Body	0.464366	0.452002	0.440709	0.380871	0.380537	0.358689	0.423248	0.375892	0.407387	0.391059	0.404917	0.374282	0.384863	0.343459	0.40291	0.400623	0.388525	0.413428	0.370423	0.384191	0.414024	0.418618	0.411255	0.266496	0.288235	0.281089	0.309305	0.288879		0.445718	0.535902	0.474477	0.598709	0.461211	0.459676	TRAPPC9;TRAPPC9
cg21891967	chr9	98075492	FANCC	5'UTR	0.510399	0.527425	0.525277	0.47802	0.477116	0.442977	0.471285	0.449117	0.483957	0.429357	0.421867	0.462809	0.452821	0.454935	0.380967	0.477049	0.366595	0.460505	0.434515	0.483241	0.46902	0.476803	0.465237	0.310791	0.351832	0.286472	0.407127	0.444127		0.484816	0.55323	0.424858	0.596933	0.486971	0.47206	FANCC
cg02933909	chr10	27703329	PTCHD3	TSS200	0.683469	0.757535	0.773102	0.617763	0.504839	0.465101	0.493138	0.458495	0.484451	0.283246	0.497011	0.555745	0.580402	0.479716	0.444927	0.553009	0.551756	0.42916	0.522352	0.499115	0.602605	0.444753	0.527278	0.457101	0.563369	0.441415	0.62148	0.603116		0.447803	0.543998	0.498427	0.621852	0.579609	0.640098	PTCHD3
cg00632657	chr10	27703336	PTCHD3	TSS200	0.623801	0.638199	0.699292	0.616627	0.531854	0.492103	0.50766	0.431973	0.477085	0.302417	0.547659	0.573597	0.605145	0.512845	0.476585	0.573594	0.60632	0.446323	0.513674	0.501953	0.617166	0.489555	0.521849	0.5916	0.667856	0.5872	0.790288	0.72026		0.538643	0.599071	0.599607	0.800189	0.668386	0.727672	PTCHD3
cg14174317	chr10	27703362	PTCHD3	TSS200	0.586589	0.61054	0.638959	0.584096	0.519327	0.420099	0.568771	0.466619	0.518116	0.362093	0.501611	0.571214	0.606441	0.582137	0.451522	0.549137	0.561465	0.47132	0.555814	0.534491	0.606924	0.538269	0.541796	0.561542	0.597134	0.52589	0.620418	0.579721		0.543185	0.57055	0.559185	0.473778	0.560696	0.573583	PTCHD3
cg02722214	chr10	121578137	INPP5F;INPP5F	Body;TSS1500	0.696939	0.675442	0.764081	0.620878	0.542925	0.581258	0.587692	0.546989	0.575203	0.5748	0.559039	0.565127	0.571977	0.57596	0.557348	0.545658	0.543396	0.572387	0.542172	0.587365	0.540364	0.582041	0.550777	0.653073	0.641267	0.632355	0.724615	0.831511		0.588673	0.617812	0.472803	0.703578	0.561551	0.672015	INPP5F;INPP5F
cg20365618	chr10	121578384	INPP5F;INPP5F	Body;TSS1500	0.56025	0.573136	0.634236	0.491971	0.50389	0.449476	0.458348	0.456198	0.480499	0.464436	0.479681	0.472119	0.462232	0.47578	0.462482	0.464101	0.452139	0.491501	0.44321	0.50094	0.480008	0.456853	0.454763	0.496904	0.49446	0.460789	0.555311	0.644095		0.46306	0.522458	0.378224	0.514155	0.451183	0.585387	INPP5F;INPP5F
cg02857557	chr10	121578561	INPP5F;INPP5F	Body;TSS1500	0.706554	0.734015	0.762103	0.601603	0.654413	0.622738	0.531297	0.551919	0.554027	0.569406	0.563382	0.609085	0.550465	0.580537	0.509368	0.529184	0.623358	0.535986	0.587167	0.635092	0.559637	0.591697	0.552831	0.557251	0.589827	0.701199	0.654705	0.789333		0.507375	0.588638	0.433277	0.71827	0.529665	0.697842	INPP5F;INPP5F
cg25045785	chr10	121578639	INPP5F;INPP5F	Body;TSS200	0.688078	0.673051	0.740489	0.646384	0.593554	0.632524	0.56371	0.594103	0.59338	0.555862	0.596032	0.575339	0.561096	0.570531	0.585136	0.574834	0.601775	0.584755	0.555568	0.610247	0.579042	0.617423	0.560075	0.777368	0.76578	0.80719	0.806932	0.9193		0.626152	0.593774	0.585929	0.65439	0.680922	0.677067	INPP5F;INPP5F
cg11753499	chr11	2019079	H19;MIR675	TSS200;TSS1500	0.578876	0.561803	0.592975	0.491504	0.571721	0.560958	0.561061	0.534819	0.586196	0.497659	0.525677	0.559455	0.511475	0.505508	0.538601	0.543555	0.611775	0.500048	0.590538	0.530764	0.549936	0.570013	0.539	0.436644	0.393338	0.361964	0.403124	0.392262		0.480558	0.613535	0.504997	0.478553	0.509421	0.528509	H19;MIR675
cg13210239	chr11	2019090	H19;MIR675	TSS200;TSS1500	0.58973	0.585477	0.627851	0.485792	0.533485	0.513394	0.588046	0.491554	0.545455	0.515992	0.567169	0.500466	0.500262	0.544762	0.474983	0.512214	0.501484	0.464499	0.49232	0.568113	0.557321	0.540726	0.516667	0.39808	0.444742	0.47121	0.492346	0.476738		0.510112	0.712885	0.491463	0.614251	0.600544	0.50143	H19;MIR675
cg17985533	chr11	2019116	H19;MIR675	TSS200;TSS1500	0.695822	0.660468	0.737336	0.537548	0.625114	0.687861	0.640783	0.572115	0.702764	0.580049	0.641494	0.67725	0.549059	0.60338	0.681182	0.546617	0.652754	0.591586	0.761543	0.687789	0.651112	0.661355	0.655497	0.491489	0.365079	0.41157	0.383148	0.478469		0.392202	0.72674	0.42483	0.681943	0.60662	0.626439	H19;MIR675
cg15922305	chr11	2019129	H19;MIR675	TSS200;TSS1500	0.676967	0.621039	0.694364	0.592785	0.606803	0.599001	0.579588	0.561538	0.628943	0.574918	0.625391	0.616395	0.570769	0.591335	0.619271	0.563682	0.702219	0.572219	0.599904	0.597621	0.600466	0.596795	0.60958	0.564496	0.456215	0.583258	0.498008	0.558205		0.642633	0.754668	0.681268	0.669805	0.622337	0.614828	H19;MIR675
cg09701145	chr11	2019436	MIR675;H19	TSS1500;TSS1500	0.578278	0.593161	0.575916	0.55672	0.542149	0.560604	0.570868	0.523562	0.550295	0.547525	0.533436	0.55893	0.529094	0.564828	0.552622	0.553147	0.5547	0.556474	0.570319	0.561545	0.547612	0.537417	0.553768	0.522203	0.532475	0.495542	0.567251	0.518064		0.63742	0.63054	0.647929	0.607148	0.60128	0.569908	MIR675;H19
cg25437674	chr11	2019452	MIR675;H19	TSS1500;TSS1500	0.45993	0.457418	0.465653	0.433156	0.424954	0.384044	0.407759	0.403542	0.401291	0.432572	0.397767	0.40036	0.387752	0.409647	0.412362	0.40999	0.423793	0.417427	0.4074	0.416399	0.405502	0.396509	0.398468	0.424354	0.365291	0.390704	0.45202	0.365294		0.455197	0.526854	0.512914	0.394703	0.481508	0.457866	MIR675;H19
cg17769238	chr11	2019568	H19	TSS1500	0.569122	0.554586	0.577277	0.470966	0.460681	0.496569	0.488023	0.432077	0.466115	0.463752	0.485128	0.457332	0.46659	0.480559	0.472837	0.444939	0.469639	0.485307	0.457897	0.46868	0.495978	0.501842	0.523689	0.412283	0.434866	0.402331	0.482792	0.400963		0.574315	0.626993	0.643834	0.603586	0.55444	0.51096	H19
cg04975775	chr11	2019587	H19	TSS1500	0.565555	0.471069	0.60077	0.520575	0.535804	0.529917	0.561542	0.428039	0.547417	0.426989	0.5403	0.504206	0.484036	0.5635	0.541389	0.450805	0.5609	0.533535	0.462797	0.538863	0.519309	0.453971	0.53732	0.459651	0.472459	0.431081	0.495216	0.470622		0.703766	0.595725	0.720547	0.644483	0.602214	0.548715	H19
cg15886040	chr11	2019606	H19	TSS1500	0.588969	0.497	0.589569	0.572888	0.560602	0.591289	0.615024	0.502218	0.614743	0.534095	0.579031	0.580644	0.570927	0.610852	0.585698	0.502521	0.617118	0.563485	0.522818	0.585276	0.582963	0.513962	0.571291	0.419774	0.508475	0.413853	0.513987	0.433234		0.670219	0.667607	0.66615	0.636875	0.536808	0.570771	H19
cg10154633	chr11	2019624	H19	TSS1500	0.622284	0.605102	0.602536	0.552612	0.548601	0.577799	0.571023	0.564434	0.560417	0.572173	0.553628	0.565825	0.543856	0.545471	0.579696	0.56264	0.576534	0.58527	0.583872	0.575867	0.573341	0.577522	0.567523	0.488949	0.461995	0.476298	0.53457	0.492624		0.628613	0.638875	0.653788	0.620473	0.602479	0.589577	H19
cg26469586	chr11	2019626	H19	TSS1500	0.476472	0.487095	0.506898	0.407317	0.385119	0.38543	0.41548	0.373605	0.407308	0.429151	0.420703	0.403751	0.41804	0.415931	0.420905	0.413823	0.387762	0.456423	0.403449	0.45739	0.439874	0.4522	0.415345	0.427099	0.408417	0.395193	0.479789	0.413901		0.555008	0.574392	0.562968	0.522721	0.520428	0.45774	H19
cg24409677	chr11	2019655	H19	TSS1500	0.615105	0.640653	0.631249	0.582696	0.558624	0.582617	0.584556	0.559556	0.601503	0.567411	0.592062	0.579433	0.576153	0.568797	0.600288	0.550017	0.598387	0.575629	0.616844	0.600577	0.573748	0.580327	0.57629	0.408724	0.442996	0.395245	0.454708	0.431303		0.576348	0.592933	0.630248	0.576708	0.513076	0.598465	H19
cg16303279	chr11	2019667	H19	TSS1500	0.562168	0.56892	0.57429	0.547149	0.526116	0.534926	0.553475	0.52586	0.526699	0.542727	0.555595	0.55722	0.523846	0.547494	0.571176	0.52528	0.596992	0.542916	0.56067	0.547173	0.551211	0.677718	0.551241	0.492158	0.489183	0.455263	0.538994	0.488164		0.660943	0.654249	0.674365	0.662443	0.580809	0.545273	H19
cg02694715	chr11	2019730	H19	TSS1500	0.582572	0.572696	0.610736	0.535248	0.563473	0.557516	0.556115	0.521121	0.554757	0.575848	0.563207	0.559022	0.543278	0.587301	0.545233	0.561388	0.553694	0.574684	0.601064	0.578636	0.570145	0.565202	0.56786	0.570467	0.560476	0.566081	0.599287	0.56555		0.623746	0.582021	0.651445	0.624537	0.584153	0.597679	H19
cg11735853	chr11	2019732	H19	TSS1500	0.548866	0.543293	0.546216	0.51839	0.522179	0.52084	0.509568	0.50651	0.519768	0.527157	0.498693	0.506607	0.514824	0.526457	0.509132	0.510743	0.515648	0.528978	0.525721	0.518867	0.51694	0.525271	0.530348	0.428661	0.413971	0.378307	0.473678	0.395744		0.532606	0.612098	0.578667	0.534269	0.46448	0.481164	H19
cg01977486	chr11	2019736	H19	TSS1500	0.665446	0.65549	0.665526	0.541108	0.514603	0.54839	0.560727	0.537505	0.55792	0.553501	0.551709	0.551607	0.530814	0.535357	0.56426	0.544623	0.532296	0.580034	0.510476	0.554779	0.563508	0.549248	0.575735	0.533371	0.505394	0.492671	0.56471	0.529111		0.714721	0.69661	0.710053	0.604072	0.632418	0.608778	H19
cg13581483	chr11	2019823	H19	TSS1500	0.565366	0.546894	0.568227	0.504326	0.506462	0.510997	0.536053	0.501944	0.535284	0.516516	0.517653	0.531549	0.504306	0.52185	0.527567	0.523429	0.502411	0.547737	0.533587	0.535004	0.523064	0.535272	0.494666	0.547653	0.519926	0.481337	0.58024	0.511192		0.642073	0.661147	0.654374	0.583227	0.614796	0.545275	H19
cg04088212	chr11	2019859	H19	TSS1500	0.665859	0.655602	0.697993	0.549945	0.579266	0.580554	0.608301	0.581615	0.634101	0.591946	0.599592	0.607196	0.594415	0.587407	0.606665	0.662781	0.615444	0.588393	0.667716	0.60063	0.619444	0.634826	0.59921	0.385209	0.396046	0.334298	0.432028	0.384086		0.548973	0.655495	0.589436	0.555104	0.524262	0.600118	H19
cg01539474	chr11	2019862	H19	TSS1500	0.597615	0.62962	0.623803	0.478035	0.466412	0.493955	0.523371	0.464156	0.510314	0.518488	0.490768	0.504716	0.473997	0.502532	0.510441	0.457853	0.502497	0.521834	0.513612	0.529976	0.533643	0.512918	0.512782	0.46014	0.496095	0.431784	0.561042	0.49211		0.670916	0.689343	0.665562	0.627867	0.677675	0.544286	H19
cg18362496	chr11	2019930	H19	TSS1500	0.467172	0.477289	0.46661	0.391162	0.3609	0.365702	0.415591	0.41346	0.395806	0.373823	0.391463	0.38931	0.373591	0.370181	0.379096	0.370394	0.349065	0.385318	0.355016	0.405876	0.404761	0.419681	0.352302	0.405692	0.399407	0.370259	0.428376	0.435315		0.571256	0.642953	0.603975	0.475966	0.560579	0.419084	H19
cg24605090	chr11	2019943	H19	TSS1500	0.495129	0.532357	0.54754	0.419878	0.414258	0.419408	0.442967	0.450585	0.452353	0.469836	0.431627	0.453694	0.427893	0.423838	0.439374	0.42026	0.436511	0.444583	0.427123	0.461317	0.435675	0.486339	0.408917	0.456761	0.486878	0.439291	0.516466	0.55422		0.673506	0.668678	0.655473	0.633183	0.587277	0.482586	H19
cg16675558	chr11	2020101	H19	TSS1500	0.75961	0.819577	0.817189	0.671495	0.592335	0.633842	0.698053	0.651873	0.685328	0.673635	0.66166	0.649212	0.657911	0.656202	0.66387	0.654052	0.620621	0.611131	0.610748	0.693903	0.671214	0.73795	0.597234	0.681728	0.669674	0.692138	0.729561	0.763262		0.856118	0.789639	0.840291	0.672116	0.724973	0.741479	H19
cg03996735	chr11	2020104	H19	TSS1500	0.741142	0.826897	0.847083	0.695462	0.632324	0.66962	0.758772	0.741382	0.722823	0.709394	0.698077	0.686825	0.725031	0.696243	0.700398	0.67474	0.703482	0.661875	0.674191	0.721884	0.706966	0.772045	0.643654	0.680819	0.669297	0.659197	0.736143	0.767855		0.798463	0.795434	0.803396	0.716673	0.724826	0.73539	H19
cg18104242	chr11	2020118	H19	TSS1500	0.725141	0.809448	0.841875	0.63661	0.586486	0.625739	0.741401	0.68743	0.710242	0.703106	0.632312	0.662841	0.684844	0.664045	0.689644	0.65463	0.641742	0.631721	0.626744	0.686706	0.688897	0.78483	0.593384	0.637768	0.655698	0.601939	0.66134	0.746255		0.810398	0.866238	0.75642	0.634492	0.71976	0.701922	H19
cg27300742	chr11	2020129	H19	TSS1500	0.564512	0.605737	0.662769	0.490585	0.434581	0.471102	0.485107	0.475389	0.515914	0.517667	0.471138	0.466413	0.485767	0.492793	0.497425	0.490074	0.467213	0.4587	0.428595	0.505633	0.526968	0.559073	0.473359	0.453073	0.523694	0.491323	0.584143	0.608892		0.669941	0.644273	0.692052	0.573724	0.56082	0.533898	H19
cg25281616	chr11	2020279	H19	TSS1500	0.524788	0.561652	0.582829	0.450781	0.422127	0.463277	0.520754	0.490056	0.503785	0.479507	0.454681	0.450459	0.451935	0.48963	0.468897	0.443058	0.437802	0.480926	0.395622	0.466311	0.492075	0.521524	0.463762	0.465113	0.511118	0.48464	0.54336	0.598715		0.671291	0.671524	0.70404	0.539991	0.590839	0.547244	H19
cg01895612	chr11	2020286	H19	TSS1500	0.511974	0.552971	0.571353	0.441059	0.416509	0.416715	0.491911	0.4382	0.46625	0.441779	0.420488	0.426723	0.424719	0.442246	0.451022	0.421831	0.402458	0.447286	0.401694	0.478218	0.451692	0.481683	0.396615	0.384498	0.405518	0.423188	0.481774	0.517401		0.590246	0.630995	0.557478	0.494203	0.491866	0.503923	H19
cg23476401	chr11	2020296	H19	TSS1500	0.585935	0.627121	0.651413	0.462483	0.452328	0.500131	0.566433	0.502408	0.532314	0.523047	0.5126	0.505207	0.485952	0.507756	0.518894	0.49998	0.460638	0.486815	0.43976	0.533567	0.50237	0.553484	0.500084	0.37139	0.476633	0.436418	0.557445	0.589976		0.699921	0.672789	0.738106	0.505477	0.578671	0.540066	H19
cg00237904	chr11	2020314	H19	TSS1500	0.554207	0.604946	0.607628	0.427956	0.38835	0.448895	0.512926	0.454429	0.480437	0.46926	0.455163	0.50016	0.418226	0.438966	0.472338	0.448294	0.453446	0.427752	0.408679	0.495455	0.494563	0.514181	0.435468	0.414477	0.38103	0.361377	0.467801	0.529027		0.612607	0.608398	0.64312	0.444226	0.509447	0.524465	H19
cg25821896	chr11	2020417	H19	TSS1500	0.55055	0.576969	0.572725	0.446947	0.451221	0.463896	0.525084	0.478508	0.5015	0.489116	0.47499	0.477176	0.465733	0.492967	0.46492	0.493178	0.447833	0.485684	0.438187	0.484227	0.486721	0.515412	0.459782	0.470746	0.492904	0.492306	0.535788	0.539942		0.592978	0.632713	0.633663	0.454046	0.554973	0.532272	H19
cg25574978	chr11	2020496	H19	TSS1500	0.554546	0.58305	0.586568	0.457134	0.459172	0.459387	0.512741	0.454275	0.506606	0.482599	0.498564	0.4764	0.455826	0.491168	0.477838	0.478983	0.46049	0.475677	0.446696	0.50076	0.483048	0.508746	0.438286	0.473812	0.482346	0.463227	0.528349	0.549524		0.600684	0.619867	0.644718	0.479413	0.533091	0.528774	H19
cg18454954	chr11	2020537	H19	TSS1500	0.434302	0.443414	0.479217	0.382806	0.379794	0.366631	0.441634	0.379351	0.403577	0.383249	0.38554	0.381787	0.364101	0.402326	0.38609	0.359828	0.361829	0.410304	0.356276	0.394534	0.40112	0.397598	0.359733	0.433293	0.434504	0.455053	0.473383	0.468655		0.552991	0.555455	0.572115	0.422694	0.517399	0.46156	H19
cg25579157	chr11	2020549	H19	TSS1500	0.530923	0.532987	0.508042	0.528021	0.533913	0.515602	0.562399	0.526331	0.555777	0.525765	0.523803	0.540478	0.529793	0.531533	0.553604	0.509966	0.515749	0.542226	0.585179	0.544695	0.525244	0.549132	0.517983	0.508244	0.509503	0.523195	0.500182	0.548498		0.63529	0.593534	0.599792	0.546851	0.533326	0.536806	H19
cg02886509	chr11	2020556	H19	TSS1500	0.543332	0.585653	0.610652	0.427312	0.391442	0.19304	0.593407	0.447587	0.542327	0.493071	0.512162	0.535542	0.464968	0.486735	0.483064	0.456217	0.441215	0.496387	0.451988	0.523947	0.510313	0.533952	0.467131	0.315164	0.344066	0.310408	0.427563	0.464849		0.564937	0.610306	0.616438	0.348871	0.510409	0.50794	H19
cg02657360	chr11	2020560	H19	TSS1500	0.42658	0.43943	0.487165	0.328701	0.322087	0.418279	0.457385	0.302808	0.420899	0.387145	0.378805	0.407603	0.346377	0.377058	0.383147	0.33414	0.340209	0.389	0.339703	0.419723	0.395659	0.4324	0.380445	0.32352	0.361643	0.3725	0.41167	0.41121		0.566636	0.543776	0.569678	0.344207	0.488748	0.416304	H19
cg16574793	chr11	2022324			0.527961	0.535513	0.581812	0.484816	0.481063	0.478203	0.50106	0.463637	0.487827	0.517558	0.48387	0.48229	0.4885	0.502331	0.489869	0.486739	0.498501	0.510282	0.495449	0.527876	0.505135	0.507261	0.480332	0.484706	0.465222	0.47839	0.528416	0.515898		0.641624	0.692889	0.606576	0.507132	0.545976	0.545376
cg09452478	chr11	2022386			0.519328	0.510725	0.521248	0.434343	0.406511	0.418713	0.428239	0.433844	0.458515	0.42027	0.445286	0.430854	0.387969	0.425582	0.442855	0.418006	0.438009	0.449113	0.396597	0.45308	0.439227	0.424611	0.42701	0.393366	0.40445	0.374	0.41849	0.401379		0.526151	0.547151	0.511158	0.441617	0.480115	0.481586
cg02864690	chr11	2023450			0.571704	0.56132	0.570948	0.465539	0.444863	0.448464	0.480592	0.465252	0.462017	0.459208	0.458638	0.464897	0.458588	0.472809	0.468562	0.470452	0.461982	0.473863	0.483344	0.486782	0.46829	0.46716	0.496499	0.403016	0.44246	0.389824	0.471108	0.412098		0.582075	0.54845	0.566286	0.530942	0.522566	0.523836
cg19024989	chr11	2024126			0.620229	0.594224	0.621473	0.51285	0.506113	0.487323	0.485362	0.526741	0.524568	0.484741	0.481051	0.504426	0.498726	0.509872	0.482853	0.491962	0.497397	0.499266	0.519611	0.516195	0.50468	0.505127	0.549409	0.401379	0.43015	0.421464	0.44431	0.405856		0.584297	0.610532	0.570826	0.461012	0.529227	0.520197
cg27119222	chr11	2720229	KCNQ1;KCNQ1OT1;KCNQ1	Body;Body;Body	0.66347	0.673958	0.630574	0.5685	0.587	0.571242	0.607862	0.579349	0.60151	0.549742	0.62066	0.633822	0.591563	0.637422	0.547188	0.603376	0.605989	0.570754	0.641919	0.59347	0.567571	0.552913	0.576366	0.491271	0.463562	0.429256	0.390653	0.437666		0.51101	0.597479	0.601869	0.497957	0.594146	0.636641	KCNQ1;KCNQ1OT1;KCNQ1
cg00000924	chr11	2720463	KCNQ1;KCNQ1OT1;KCNQ1	Body;Body;Body	0.480698	0.482001	0.485974	0.411597	0.427877	0.445895	0.44603	0.423338	0.451576	0.42033	0.447875	0.412415	0.419755	0.418109	0.430412	0.430638	0.413296	0.428151	0.43565	0.449545	0.434882	0.429915	0.447225	0.391454	0.439303	0.402904	0.412417	0.360574		0.570454	0.562256	0.623191	0.517903	0.545389	0.544615	KCNQ1;KCNQ1OT1;KCNQ1
cg11297256	chr11	2720810	KCNQ1;KCNQ1OT1;KCNQ1	Body;Body;Body	0.667836	0.652416	0.665657	0.594841	0.582379	0.557148	0.647265	0.491386	0.593964	0.56429	0.590918	0.583211	0.574378	0.600795	0.618337	0.569498	0.664051	0.628938	0.636833	0.61744	0.632318	0.603527	0.632109	0.187943	0.143416	0.234763	0.185755	0.187815		0.301978	0.409708	0.346319	0.337577	0.344406	0.616598	KCNQ1;KCNQ1OT1;KCNQ1
cg12077660	chr11	2721243	KCNQ1OT1;KCNQ1;KCNQ1	TSS200;Body;Body	0.564845	0.542305	0.549773	0.517796	0.499766	0.510651	0.533438	0.503755	0.524967	0.54507	0.51531	0.52381	0.500754	0.549791	0.511056	0.523003	0.530021	0.528454	0.523919	0.539384	0.519549	0.526289	0.506856	0.395609	0.412322	0.392285	0.467632	0.437192		0.554608	0.590195	0.586329	0.612515	0.512598	0.536636	KCNQ1OT1;KCNQ1;KCNQ1
cg03401726	chr11	2721248	KCNQ1OT1;KCNQ1;KCNQ1	TSS200;Body;Body	0.589193	0.572763	0.570316	0.525628	0.520969	0.5305	0.555899	0.541464	0.533414	0.536251	0.527257	0.541249	0.513129	0.528952	0.543117	0.530656	0.547666	0.561752	0.545033	0.526851	0.537003	0.530558	0.531857	0.354457	0.422774	0.398522	0.461037	0.431434		0.573637	0.633535	0.632611	0.678116	0.55352	0.546513	KCNQ1OT1;KCNQ1;KCNQ1
cg16739686	chr11	2721336	KCNQ1OT1;KCNQ1;KCNQ1	TSS200;Body;Body	0.52893	0.518231	0.557203	0.446651	0.432319	0.451898	0.477636	0.46762	0.482226	0.43288	0.478909	0.515202	0.457435	0.471197	0.482156	0.461389	0.436744	0.464327	0.479306	0.479006	0.454569	0.471397	0.455231	0.242978	0.279654	0.208815	0.289777	0.246847		0.573057	0.547943	0.610579	0.876282	0.501737	0.555228	KCNQ1OT1;KCNQ1;KCNQ1
cg08359167	chr11	2721351	KCNQ1OT1;KCNQ1;KCNQ1	TSS200;Body;Body	0.540124	0.526868	0.522401	0.514019	0.505549	0.509884	0.504184	0.488529	0.515172	0.486265	0.501999	0.49626	0.464834	0.482751	0.535822	0.509158	0.486901	0.505571	0.496514	0.507201	0.502644	0.521728	0.467272	0.367797	0.432278	0.397956	0.443494	0.410259		0.584123	0.542642	0.564649	0.627293	0.502363	0.493944	KCNQ1OT1;KCNQ1;KCNQ1
cg08446215	chr11	2721366	KCNQ1OT1;KCNQ1;KCNQ1	TSS200;Body;Body	0.562734	0.550037	0.566774	0.466695	0.427376	0.464747	0.501352	0.463139	0.464528	0.475389	0.489665	0.510788	0.474292	0.464898	0.50401	0.46802	0.466991	0.483284	0.488505	0.489231	0.493785	0.489944	0.444348	0.322282	0.31917	0.281829	0.380712	0.321853		0.717231	0.620643	0.694734	0.925501	0.544815	0.587301	KCNQ1OT1;KCNQ1;KCNQ1
cg26104781	chr11	2721383	KCNQ1OT1;KCNQ1;KCNQ1	TSS200;Body;Body	0.568748	0.568875	0.559387	0.462683	0.452439	0.446229	0.489829	0.474079	0.501216	0.503115	0.491149	0.514804	0.471307	0.481754	0.492652	0.480734	0.447341	0.514722	0.478602	0.48853	0.523886	0.498616	0.501222	0.305378	0.406037	0.232861	0.369917	0.286835		0.702421	0.633291	0.747755	0.920947	0.60082	0.575833	KCNQ1OT1;KCNQ1;KCNQ1
cg02219360	chr11	2721409	KCNQ1OT1;KCNQ1;KCNQ1	TSS200;Body;Body	0.527908	0.528211	0.526553	0.552937	0.406439	0.436694	0.482527	0.42305	0.454744	0.458649	0.472793	0.494136	0.439858	0.457744	0.49083	0.482033	0.425878	0.577182	0.450973	0.469177	0.462154	0.487678	0.456623	0.344954	0.296506	0.197864	0.297045	0.258639		0.60025	0.559942	0.624152	0.841956	0.49478	0.518906	KCNQ1OT1;KCNQ1;KCNQ1
cg07595203	chr11	2721480	KCNQ1OT1;KCNQ1;KCNQ1	TSS1500;Body;Body	0.424601	0.445225	0.437554	0.384883	0.371711	0.41991	0.419291	0.382691	0.390108	0.390287	0.387944	0.381142	0.386246	0.3801	0.365033	0.362551	0.328362	0.411287	0.322207	0.394155	0.395064	0.413488	0.390264	0.306693	0.297344	0.307558	0.37859	0.339829		0.588242	0.540922	0.618584	0.661842	0.45408	0.39632	KCNQ1OT1;KCNQ1;KCNQ1
cg09518720	chr11	2721591	KCNQ1OT1;KCNQ1;KCNQ1	TSS1500;Body;Body	0.592885	0.585676	0.577916	0.553992	0.569633	0.555984	0.492177	0.625889	0.61695	0.62414	0.552158	0.644321	0.56067	0.55304	0.598653	0.576539	0.56754	0.565765	0.593787	0.622713	0.482925	0.606652	0.492907	0.548318	0.473815	0.413905	0.477171	0.461183		0.563346	0.602635	0.660289	0.596947	0.584371	0.508895	KCNQ1OT1;KCNQ1;KCNQ1
cg14958441	chr11	2721610	KCNQ1OT1;KCNQ1;KCNQ1	TSS1500;Body;Body	0.463494	0.454213	0.457111	0.378059	0.381009	0.348076	0.354915	0.351103	0.384555	0.397997	0.384167	0.39334	0.354043	0.383713	0.375359	0.36964	0.376577	0.390522	0.35847	0.402543	0.372403	0.387316	0.376605	0.41732	0.383826	0.366408	0.408348	0.400157		0.556808	0.571572	0.566241	0.554382	0.499377	0.441802	KCNQ1OT1;KCNQ1;KCNQ1
cg27323091	chr11	2721619	KCNQ1OT1;KCNQ1;KCNQ1	TSS1500;Body;Body	0.542635	0.555234	0.541152	0.505624	0.509795	0.516786	0.526414	0.503688	0.513801	0.531937	0.493501	0.507979	0.501567	0.502763	0.504099	0.499423	0.500636	0.498409	0.533284	0.515635	0.503594	0.528231	0.50551	0.470082	0.478297	0.460428	0.497697	0.485679		0.569455	0.614377	0.632055	0.599842	0.964444	0.48387	KCNQ1OT1;KCNQ1;KCNQ1
cg01873334	chr11	2721632	KCNQ1OT1;KCNQ1;KCNQ1	TSS1500;Body;Body	0.687527	0.692808	0.686296	0.617476	0.61318	0.602357	0.626511	0.605665	0.660969	0.638892	0.658798	0.654036	0.616351	0.611555	0.646297	0.624229	0.642012	0.648421	0.666732	0.657064	0.644269	0.643445	0.649641	0.62734	0.595007	0.560065	0.567469	0.563536		0.733043	0.810931	0.807517	0.791509	0.777961	0.645478	KCNQ1OT1;KCNQ1;KCNQ1
cg05816130	chr11	2721799	KCNQ1OT1;KCNQ1;KCNQ1	TSS1500;Body;Body	0.535844	0.553512	0.57082	0.4571	0.427496	0.4267	0.475148	0.430196	0.468865	0.493325	0.45558	0.452791	0.435234	0.460917	0.463677	0.442066	0.462652	0.472298	0.438707	0.465459	0.462369	0.471177	0.477063	0.404324	0.428264	0.399705	0.438741	0.370017		0.609083	0.597923	0.629692	0.384081	0.533381	0.515802	KCNQ1OT1;KCNQ1;KCNQ1
cg14243741	chr11	2721817	KCNQ1OT1;KCNQ1;KCNQ1	TSS1500;Body;Body	0.575197	0.600609	0.614716	0.486304	0.479718	0.467496	0.498958	0.494685	0.484709	0.503009	0.488932	0.495234	0.481076	0.497647	0.491179	0.497663	0.453897	0.494847	0.488785	0.486641	0.518339	0.511446	0.487783	0.400556	0.421351	0.39698	0.449828	0.372881		0.570813	0.602903	0.628095	0.493476	0.560746	0.577793	KCNQ1OT1;KCNQ1;KCNQ1
cg05740879	chr11	2721866	KCNQ1OT1;KCNQ1;KCNQ1	TSS1500;Body;Body	0.648205	0.652211	0.655732	0.500312	0.531935	0.460827	0.518133	0.444345	0.51339	0.51731	0.487523	0.509198	0.509366	0.494926	0.510877	0.501549	0.510961	0.545704	0.527907	0.512928	0.506764	0.512224	0.508839	0.428008	0.432504	0.419152	0.47653	0.399211		0.649202	0.664065	0.684781	0.605941	0.581883	0.574924	KCNQ1OT1;KCNQ1;KCNQ1
cg01893176	chr11	2721952	KCNQ1OT1;KCNQ1;KCNQ1	TSS1500;Body;Body	0.487729	0.460747	0.504563	0.375314	0.401552	0.37897	0.407645	0.372656	0.426067	0.414467	0.412708	0.419449	0.385445	0.404026	0.410151	0.389872	0.404687	0.416672	0.386546	0.426541	0.391135	0.415398	0.424956	0.379807	0.390594	0.374978	0.441137	0.381752		0.582205	0.651719	0.61105	0.556493	0.539722	0.453255	KCNQ1OT1;KCNQ1;KCNQ1
cg11666921	chr11	2722062	KCNQ1OT1;KCNQ1;KCNQ1	TSS1500;Body;Body	0.470577	0.475166	0.484668	0.450089	0.427333	0.388406	0.469883	0.388235	0.478738	0.484903	0.45267	0.475209	0.426145	0.447807	0.417212	0.421261	0.470341	0.455902	0.510652	0.4645	0.463085	0.479006	0.482268	0.258347	0.237738	0.243611	0.31232	0.283446		0.426286	0.502214	0.434699	0.413845	0.445291	0.484843	KCNQ1OT1;KCNQ1;KCNQ1
cg26094482	chr11	2722073	KCNQ1OT1;KCNQ1;KCNQ1	TSS1500;Body;Body	0.484433	0.496584	0.477919	0.446924	0.421606	0.417564	0.42169	0.422341	0.443912	0.467494	0.400961	0.434311	0.423594	0.438049	0.446437	0.423574	0.430965	0.44036	0.433052	0.435902	0.438486	0.488299	0.434647	0.218347	0.26919	0.283618	0.287437	0.249605		0.400474	0.457198	0.453899	0.416567	0.409333	0.438058	KCNQ1OT1;KCNQ1;KCNQ1
cg03422070	chr11	2722082	KCNQ1OT1;KCNQ1;KCNQ1	TSS1500;Body;Body	0.585634	0.549874	0.621941	0.513877	0.507827	0.488306	0.497227	0.490402	0.522999	0.526906	0.499091	0.505009	0.517379	0.514721	0.502783	0.498919	0.530822	0.526975	0.53069	0.498348	0.502407	0.515759	0.540555	0.456516	0.466051	0.458267	0.501562	0.436965		0.641974	0.672388	0.679529	0.615133	0.617336	0.545889	KCNQ1OT1;KCNQ1;KCNQ1
cg15651941	chr11	2722084	KCNQ1OT1;KCNQ1;KCNQ1	TSS1500;Body;Body	0.538073	0.550466	0.552902	0.500074	0.470879	0.427253	0.480645	0.409557	0.503487	0.49765	0.457309	0.477006	0.440671	0.482296	0.440075	0.472434	0.488533	0.486215	0.502131	0.498268	0.468816	0.469689	0.47471	0.329352	0.389237	0.335365	0.413908	0.341476		0.571854	0.599961	0.588116	0.463636	0.557262	0.460762	KCNQ1OT1;KCNQ1;KCNQ1
cg25306939	chr11	2722086	KCNQ1OT1;KCNQ1;KCNQ1	TSS1500;Body;Body	0.520016	0.534203	0.549529	0.478332	0.451376	0.427593	0.46323	0.447916	0.472962	0.465799	0.459814	0.435569	0.438967	0.451009	0.453229	0.456807	0.457946	0.479886	0.503069	0.465996	0.464797	0.458221	0.486663	0.287386	0.449331	0.373038	0.429574	0.409698		0.61268	0.656151	0.609339	0.504395	0.574705	0.534727	KCNQ1OT1;KCNQ1;KCNQ1
cg02798157	chr11	2722195	KCNQ1OT1;KCNQ1;KCNQ1	TSS1500;Body;Body	0.493212	0.513208	0.521087	0.436639	0.486628	0.449651	0.480116	0.450026	0.498414	0.457537	0.491393	0.47992	0.461069	0.465921	0.493791	0.456644	0.501674	0.475908	0.491835	0.495997	0.449616	0.498313	0.481041	0.426503	0.452404	0.453508	0.410509	0.44768		0.487913	0.53448	0.496056	0.220437	0.487181	0.488643	KCNQ1OT1;KCNQ1;KCNQ1
cg27182551	chr13	48892551	RB1	Body	0.704164	0.728688	0.695747	0.62847	0.542051	0.577194	0.548803	0.535013	0.569749	0.566105	0.522431	0.564221	0.532168	0.587725	0.536721	0.57468	0.511055	0.53163	0.502541	0.57881	0.580714	0.566087	0.556375	0.600897	0.616455	0.659584	0.629776	0.727406		0.73533	0.766206	0.743318	0.691851	0.629989	0.63821	RB1
cg13431205	chr13	48893174	RB1	Body	0.460406	0.466877	0.480404	0.406727	0.354343	0.353131	0.373164	0.310755	0.359944	0.325822	0.350471	0.34581	0.371055	0.337617	0.362323	0.346536	0.353434	0.402219	0.362947	0.367773	0.386037	0.370896	0.382038	0.245063	0.271338	0.276742	0.30847	0.338574		0.457488	0.57029	0.5304	0.608017	0.471285	0.487067	RB1
cg18481241	chr13	48893727	RB1	Body	0.421016	0.424132	0.438702	0.378543	0.339943	0.283428	0.311128	0.277673	0.290938	0.294454	0.32442	0.284138	0.28799	0.308526	0.34489	0.349167	0.360599	0.338751	0.323202	0.377957	0.365322	0.366124	0.322791	0.312595	0.309356	0.297265	0.425204	0.297038		0.432082	0.511941	0.518084	0.522163	0.453454	0.495708	RB1
cg25676335	chr13	48894214	RB1	Body	0.680712	0.668875	0.705269	0.572081	0.519256	0.527742	0.565422	0.524007	0.555477	0.547083	0.551641	0.534918	0.554408	0.545777	0.533059	0.541286	0.50264	0.552369	0.582039	0.546911	0.58085	0.527852	0.56608	0.396676	0.466911	0.397815	0.559851	0.407993		0.575857	0.466244	0.660072	0.684681	0.653502	0.660719	RB1
cg00059930	chr13	48894382	RB1	Body	0.516398	0.510272	0.544617	0.468474	0.390151	0.396918	0.414646	0.384941	0.396186	0.398592	0.413444	0.381725	0.411285	0.406979	0.406284	0.426131	0.389059	0.442161	0.417522	0.427425	0.457922	0.398963	0.451573	0.398184	0.380064	0.347906	0.46263	0.363231		0.505081	0.551275	0.545971	0.499394	0.504155	0.489999	RB1
cg19254235	chr13	48895173	RB1	Body	0.630775	0.601253	0.643704	0.479162	0.428694	0.426223	0.434491	0.452767	0.464292	0.409478	0.399068	0.41012	0.410972	0.430592	0.425859	0.386212	0.435423	0.4105	0.440498	0.42719	0.454257	0.427183	0.483691	0.368764	0.322983	0.368445	0.519258	0.315109		0.57859	0.610738	0.555135	0.691942	0.549167	0.525427	RB1
cg26740195	chr13	48895241	RB1	Body	0.523975	0.50156	0.540201	0.438738	0.394563	0.385666	0.399712	0.383138	0.407245	0.401168	0.395383	0.365218	0.379757	0.416234	0.365468	0.403774	0.390938	0.399666	0.39768	0.41657	0.450094	0.409433	0.422559	0.361758	0.363659	0.345606	0.44193	0.291364		0.48056	0.538338	0.509382	0.545381	0.480944	0.500842	RB1
cg27026713	chr13	48895318	RB1	Body	0.680979	0.650594	0.726598	0.563916	0.518896	0.523693	0.569435	0.533373	0.537762	0.51907	0.508903	0.511794	0.50721	0.484188	0.533609	0.522067	0.518474	0.562616	0.564157	0.508991	0.595101	0.553142	0.547955	0.364844	0.310771	0.353453	0.39632	0.313398		0.474923	0.554068	0.573864	0.528795	0.605413	0.56877	RB1
cg07880715	chr13	48895478	RB1	Body	0.613832	0.611371	0.661693	0.573115	0.48859	0.460341	0.50677	0.489281	0.494253	0.478232	0.485605	0.468274	0.466158	0.478218	0.451443	0.454556	0.486901	0.472299	0.50714	0.475621	0.552862	0.503456	0.539283	0.425831	0.392382	0.419751	0.563236	0.388989		0.652396	0.71338	0.607075	0.697821	0.613612	0.661629	RB1
cg00764369	chr14	101290556			0.760798	0.817569	0.806987	0.690531	0.681965	0.720113	0.734709	0.646576	0.717562	0.661414	0.699647	0.714527	0.672908	0.688622	0.680614	0.650079	0.754795	0.695662	0.726927	0.699244	0.691916	0.690354	0.730629	0.641631	0.643815	0.636534	0.703811	0.619648		0.704011	0.703735	0.78316	0.680558	0.668752	0.714654
cg10515315	chr14	101290717			0.541739	0.539667	0.529266	0.487885	0.433201	0.434531	0.466506	0.377607	0.441741	0.435452	0.428792	0.433422	0.434931	0.435407	0.459744	0.422391	0.442588	0.457878	0.423565	0.435885	0.458468	0.442143	0.44972	0.390965	0.380286	0.422812	0.445276	0.373837		0.487093	0.584566	0.580946	0.480316	0.483671	0.485953
cg15991553	chr14	101290867			0.631711	0.632921	0.605647	0.556124	0.522008	0.529413	0.592232	0.466984	0.517383	0.522482	0.543603	0.563841	0.516961	0.513871	0.548606	0.51524	0.568108	0.574448	0.552868	0.564799	0.548196	0.554817	0.564628	0.519629	0.469296	0.477789	0.513081	0.463388		0.504341	0.543662	0.56284	0.445143	0.525126	0.514515
cg23870378	chr14	101291068	MEG3;MEG3;MEG3	TSS1500;TSS1500;TSS1500	0.533278	0.526427	0.550072	0.441042	0.442628	0.433969	0.444538	0.400221	0.454664	0.472014	0.424838	0.429139	0.412453	0.426762	0.424848	0.394536	0.43143	0.465324	0.431831	0.45695	0.458382	0.443818	0.435447	0.464472	0.498479	0.493236	0.515687	0.493855		0.513101	0.536463	0.644371	0.553227	0.484288	0.475481	MEG3;MEG3;MEG3
cg14034270	chr14	101291100	MEG3;MEG3;MEG3	TSS1500;TSS1500;TSS1500	0.68357	0.689603	0.73809	0.62414	0.619795	0.570418	0.611842	0.571756	0.614771	0.607558	0.572144	0.605952	0.575871	0.605354	0.547297	0.588026	0.576764	0.582947	0.5692	0.607279	0.592102	0.606064	0.608594	0.655454	0.749941	0.666452	0.715448	0.755103		0.752969	0.732346	0.770312	0.687563	0.644545	0.686148	MEG3;MEG3;MEG3
cg16567044	chr14	101291136	MEG3;MEG3;MEG3	TSS1500;TSS1500;TSS1500	0.472529	0.465296	0.446279	0.381721	0.34549	0.402436	0.412241	0.367456	0.392902	0.389019	0.391039	0.396543	0.360087	0.423417	0.375758	0.367638	0.370794	0.389722	0.361016	0.420227	0.404804	0.389992	0.421902	0.383708	0.414087	0.383569	0.400375	0.407537		0.479952	0.492233	0.558044	0.405242	0.438725	0.443196	MEG3;MEG3;MEG3
cg10540302	chr14	101291180	MEG3;MEG3;MEG3	TSS1500;TSS1500;TSS1500	0.417658	0.426902	0.417292	0.355757	0.33353	0.342693	0.361062	0.347147	0.350551	0.344424	0.34732	0.346007	0.313053	0.363166	0.319007	0.336883	0.318794	0.337815	0.302175	0.371422	0.346263	0.334573	0.340034	0.404368	0.484363	0.459854	0.511466	0.483204		0.582305	0.611852	0.616184	0.561517	0.489389	0.416298	MEG3;MEG3;MEG3
cg02313552	chr14	101291288	MEG3;MEG3;MEG3	TSS1500;TSS1500;TSS1500	0.724228	0.789639	0.742757	0.658514	0.650274	0.596242	0.65095	0.583521	0.604108	0.621551	0.623562	0.64463	0.601408	0.642055	0.605984	0.583512	0.626863	0.636552	0.651959	0.626928	0.60993	0.613075	0.598391	0.398055	0.47856	0.430863	0.497471	0.481375		0.596191	0.616634	0.6115	0.63582	0.506753	0.644759	MEG3;MEG3;MEG3
cg02982753	chr14	101291410	MEG3;MEG3;MEG3	TSS1500;TSS1500;TSS1500	0.50624	0.49875	0.504904	0.401268	0.427418	0.406937	0.449049	0.406392	0.43938	0.416659	0.435882	0.429844	0.401263	0.428269	0.434922	0.4056	0.452313	0.449436	0.42354	0.440348	0.438549	0.422338	0.441371	0.435576	0.42269	0.421238	0.487856	0.423337		0.526082	0.559018	0.519302	0.495781	0.498702	0.504644	MEG3;MEG3;MEG3
cg02888166	chr14	101291440	MEG3;MEG3;MEG3	TSS1500;TSS1500;TSS1500	0.616685	0.595169	0.609298	0.569124	0.558829	0.561373	0.586056	0.486494	0.564841	0.551885	0.574069	0.557486	0.555914	0.561519	0.558425	0.542958	0.560151	0.552278	0.539244	0.582545	0.573676	0.548378	0.547301	0.554349	0.556939	0.543314	0.583064	0.593733		0.625134	0.615643	0.681205	0.621979	0.575521	0.608255	MEG3;MEG3;MEG3
cg24089209	chr14	101291459	MEG3;MEG3;MEG3	TSS1500;TSS1500;TSS1500	0.546672	0.540571	0.534001	0.426285	0.429058	0.427729	0.404864	0.448708	0.464372	0.434007	0.465209	0.42732	0.418151	0.454495	0.434286	0.426577	0.428359	0.453346	0.428087	0.462293	0.433123	0.437213	0.453602	0.459525	0.500944	0.460225	0.539315	0.511052		0.556367	0.60075	0.640574	0.663248	0.54825	0.512646	MEG3;MEG3;MEG3
cg16738180	chr14	101291469	MEG3;MEG3;MEG3	TSS1500;TSS1500;TSS1500	0.543849	0.541513	0.56786	0.463937	0.456668	0.451944	0.462003	0.448362	0.452128	0.453892	0.450425	0.452092	0.428881	0.467102	0.433044	0.44792	0.443072	0.455526	0.425105	0.483389	0.463858	0.441216	0.462423	0.485823	0.522677	0.484347	0.535666	0.557218		0.60642	0.64789	0.642601	0.595974	0.5621	0.545487	MEG3;MEG3;MEG3
cg19643803	chr14	101291500	MEG3;MEG3;MEG3	TSS1500;TSS1500;TSS1500	0.540622	0.538799	0.524381	0.416604	0.434688	0.399544	0.457788	0.386484	0.426897	0.436324	0.426717	0.40717	0.413768	0.429663	0.439753	0.394505	0.430056	0.452721	0.421092	0.441892	0.426326	0.422782	0.448609	0.457066	0.442037	0.440443	0.495462	0.49333		0.563205	0.664513	0.579365	0.49839	0.546803	0.512344	MEG3;MEG3;MEG3
cg10065153	chr14	101291602	MEG3;MEG3;MEG3	TSS1500;TSS1500;TSS1500	0.640847	0.615384	0.655167	0.551521	0.567749	0.555611	0.551978	0.512763	0.542578	0.518441	0.528112	0.534955	0.454582	0.543661	0.544005	0.504881	0.622636	0.527174	0.538555	0.49297	0.563044	0.526424	0.541371	0.519274	0.440388	0.418953	0.501905	0.44897		0.518371	0.621117	0.529502	0.497939	0.583299	0.611981	MEG3;MEG3;MEG3
cg09280976	chr14	101291687	MEG3;MEG3;MEG3	TSS1500;TSS1500;TSS1500	0.559681	0.574455	0.571356	0.472138	0.466572	0.453282	0.467223	0.420592	0.475092	0.433064	0.461751	0.418761	0.413995	0.444136	0.43276	0.375913	0.410402	0.46205	0.42114	0.457586	0.445177	0.428135	0.469914	0.558408	0.4969	0.521735	0.53047	0.548005		0.666315	0.669532	0.722554	0.530387	0.590366	0.563993	MEG3;MEG3;MEG3
cg22940816	chr14	101291829	MEG3;MEG3;MEG3	TSS1500;TSS1500;TSS1500	0.479759	0.45617	0.475587	0.404779	0.402202	0.392892	0.397113	0.379881	0.397496	0.435573	0.401031	0.383569	0.382894	0.398368	0.407569	0.393361	0.409979	0.416439	0.380364	0.412136	0.410299	0.39779	0.408925	0.418965	0.384429	0.406652	0.435457	0.393953		0.524686	0.547912	0.544985	0.484674	0.477637	0.471143	MEG3;MEG3;MEG3
cg14070323	chr14	101291856	MEG3;MEG3;MEG3	TSS1500;TSS1500;TSS1500	0.648031	0.643725	0.657126	0.546641	0.529182	0.529311	0.548764	0.548864	0.518929	0.5654	0.542767	0.563872	0.535527	0.557872	0.556465	0.529086	0.511643	0.545288	0.577751	0.550141	0.551746	0.537531	0.556039	0.386112	0.372658	0.359285	0.447671	0.418799		0.60594	0.69095	0.67556	0.718869	0.579304	0.616527	MEG3;MEG3;MEG3
cg14119337	chr14	101291891	MEG3;MEG3;MEG3	TSS1500;TSS1500;TSS1500	0.457977	0.458271	0.484895	0.41909	0.399485	0.362662	0.389059	0.366717	0.377564	0.406395	0.377804	0.393607	0.349946	0.395163	0.42317	0.367816	0.349692	0.379742	0.384252	0.391383	0.395245	0.366115	0.397954	0.226458	0.243624	0.245302	0.27436	0.315375		0.43748	0.539886	0.497451	0.467032	0.430501	0.344263	MEG3;MEG3;MEG3
cg20952167	chr14	101291933	MEG3;MEG3;MEG3	TSS1500;TSS1500;TSS1500	0.540145	0.509997	0.502939	0.431387	0.426152	0.442293	0.437055	0.412542	0.412895	0.447875	0.444035	0.413933	0.401173	0.433477	0.424611	0.426627	0.392091	0.440743	0.462493	0.478338	0.432859	0.446106	0.461692	0.255341	0.269205	0.22998	0.302496	0.329285		0.45315	0.549532	0.526094	0.52746	0.450022	0.443955	MEG3;MEG3;MEG3
cg12967319	chr14	101291997	MEG3;MEG3;MEG3	TSS1500;TSS1500;TSS1500	0.497835	0.495987	0.498715	0.398352	0.398484	0.382622	0.402719	0.394655	0.38866	0.43464	0.402373	0.391407	0.364838	0.418083	0.398928	0.366691	0.347147	0.407193	0.420245	0.437612	0.405961	0.397577	0.408003	0.347396	0.313828	0.299641	0.370447	0.353773		0.537305	0.549165	0.544917	0.46656	0.499531	0.46636	MEG3;MEG3;MEG3
cg04304932	chr14	101292128	MEG3;MEG3;MEG3	TSS1500;TSS1500;TSS1500	0.628777	0.633648	0.642167	0.587896	0.564082	0.599564	0.59362	0.550404	0.572622	0.583792	0.584751	0.579542	0.586398	0.576729	0.579692	0.54252	0.611411	0.603457	0.610207	0.573816	0.585059	0.58054	0.604288	0.522374	0.476205	0.4514	0.523253	0.476768		0.626392	0.66127	0.666255	0.72315	0.6	0.568417	MEG3;MEG3;MEG3
cg04576764	chr14	101292149	MEG3;MEG3;MEG3	TSS1500;TSS1500;TSS1500	0.669514	0.632884	0.644755	0.614315	0.59105	0.601455	0.617878	0.583591	0.609681	0.600798	0.608045	0.623746	0.590864	0.604022	0.625688	0.570026	0.61035	0.626761	0.641928	0.601123	0.590632	0.615037	0.613301	0.46141	0.480036	0.442172	0.498202	0.450204		0.570943	0.666416	0.682253	0.663695	0.578045	0.57925	MEG3;MEG3;MEG3
cg25836301	chr14	101292306	MEG3;MEG3;MEG3	TSS200;TSS200;TSS200	0.588547	0.606738	0.587941	0.473506	0.437986	0.468103	0.466019	0.412608	0.48702	0.448068	0.414624	0.455228	0.423903	0.459286	0.473713	0.4421	0.44853	0.489909	0.462807	0.456791	0.483127	0.457827	0.466717	0.413878	0.404143	0.333429	0.476554	0.369473		0.578473	0.589233	0.568799	0.610847	0.512907	0.528505	MEG3;MEG3;MEG3
cg09926418	chr14	101292392	MEG3;MEG3;MEG3	TSS200;TSS200;TSS200	0.591843	0.593184	0.597031	0.517794	0.494045	0.496938	0.51423	0.511757	0.491548	0.535418	0.525411	0.483456	0.447888	0.46451	0.490689	0.463813	0.499127	0.499926	0.502038	0.507515	0.498332	0.484726	0.494838	0.409358	0.446047	0.433265	0.482661	0.441287		0.587898	0.591641	0.617597	0.591776	0.532777	0.543982	MEG3;MEG3;MEG3
cg23176399	chr14	101292643	MEG3;MEG3;MEG3	Body;Body;Body	0.495263	0.495112	0.496712	0.401083	0.407356	0.408805	0.391448	0.379367	0.397062	0.407804	0.385083	0.394959	0.359155	0.406492	0.400436	0.39157	0.394195	0.426433	0.369528	0.392636	0.395444	0.394218	0.407099	0.430446	0.428368	0.407434	0.454895	0.368095		0.54172	0.631361	0.592626	0.436552	0.537994	0.483427	MEG3;MEG3;MEG3
cg05711886	chr14	101292680	MEG3;MEG3;MEG3	Body;Body;Body	0.588929	0.572796	0.583813	0.501613	0.531004	0.540281	0.530142	0.519157	0.546094	0.505476	0.504042	0.512698	0.51151	0.5208	0.524028	0.551514	0.515156	0.537434	0.519576	0.5107	0.537742	0.551845	0.558905	0.420431	0.4985	0.40118	0.482235	0.45223		0.562001	0.662483	0.652398	0.583823	0.568632	0.533228	MEG3;MEG3;MEG3
cg15419911	chr14	101292872	MEG3;MEG3;MEG3	Body;Body;Body	0.634299	0.640815	0.665003	0.578652	0.570404	0.568919	0.584712	0.558377	0.580346	0.583956	0.554489	0.581931	0.559378	0.597168	0.592471	0.566193	0.620442	0.574391	0.59568	0.581303	0.582884	0.575324	0.5936	0.486853	0.511315	0.483848	0.556902	0.488033		0.628797	0.639313	0.646936	0.618824	0.570839	0.611478	MEG3;MEG3;MEG3
cg14245102	chr14	101292967	MEG3;MEG3;MEG3	Body;Body;Body	0.521826	0.521262	0.536965	0.380692	0.359375	0.396298	0.361538	0.323095	0.403377	0.360424	0.39161	0.434115	0.356138	0.342766	0.411061	0.369928	0.313447	0.377784	0.350273	0.357302	0.389687	0.377529	0.333256	0.296647	0.195455	0.281521	0.289878	0.280673		0.371158	0.503244	0.480853	0.620836	0.453112	0.416812	MEG3;MEG3;MEG3
cg15373285	chr14	101293090	MEG3;MEG3;MEG3	Body;Body;Body	0.544894	0.524962	0.53808	0.41905	0.419621	0.417466	0.429025	0.414282	0.412	0.421874	0.408143	0.429941	0.398503	0.421648	0.434758	0.424657	0.414158	0.439318	0.412529	0.442825	0.437849	0.423243	0.438147	0.38615	0.399636	0.361328	0.417971	0.358497		0.526714	0.567097	0.52391	0.505775	0.486733	0.471907	MEG3;MEG3;MEG3
cg14123427	chr14	101293450	MEG3;MEG3;MEG3	Body;Body;Body	0.477514	0.474848	0.492648	0.416445	0.404163	0.377788	0.421199	0.364366	0.40556	0.402719	0.392608	0.401438	0.381252	0.391237	0.424142	0.377646	0.376139	0.42173	0.381558	0.415835	0.406629	0.411184	0.41297	0.37917	0.382128	0.377907	0.401995	0.392864		0.504097	0.520488	0.511616	0.445646	0.473168	0.448305	MEG3;MEG3;MEG3
cg15101633	chr14	101293726	MEG3;MEG3;MEG3	Body;Body;Body	0.547232	0.536036	0.550605	0.449314	0.441291	0.438745	0.437621	0.456094	0.447328	0.457323	0.432393	0.455278	0.423856	0.439292	0.446783	0.480767	0.424584	0.465063	0.416147	0.460091	0.461806	0.459958	0.426267	0.448597	0.442887	0.445966	0.481909	0.433689		0.580178	0.594619	0.598014	0.527921	0.57147	0.498111	MEG3;MEG3;MEG3
cg26374305	chr14	101293856	MEG3;MEG3;MEG3	Body;Body;Body	0.620168	0.63628	0.593538	0.547055	0.485759	0.488636	0.498384	0.571286	0.558556	0.509859	0.453868	0.558943	0.500099	0.588327	0.434583	0.4742	0.504046	0.46758	0.494667	0.579002	0.501776	0.531984	0.493739	0.389633	0.541921	0.407332	0.482636	0.470745		0.501959	0.594957	0.574616	0.683993	0.404536	0.523915	MEG3;MEG3;MEG3
cg18506672	chr15	25200253	SNRPN;SNRPN;SNRPN;SNRPN;SNURF;SNURF;SNRPN	5'UTR;5'UTR;5'UTR;5'UTR;Body;Body;5'UTR	0.493244	0.502367	0.501954	0.414021	0.425511	0.369393	0.434922	0.41186	0.428132	0.445633	0.40799	0.438551	0.40839	0.439804	0.412639	0.424046	0.416626	0.436807	0.414798	0.453783	0.441516	0.417637	0.442959	0.35972	0.402215	0.316411	0.370699	0.271695		0.49647	0.547862	0.518295	0.600481	0.473785	0.43599	SNRPN;SNRPN;SNRPN;SNRPN;SNURF;SNURF;SNRPN
cg02125271	chr15	25200406	SNRPN;SNRPN;SNRPN;SNRPN;SNURF;SNURF;SNRPN	5'UTR;5'UTR;5'UTR;5'UTR;Body;Body;5'UTR	0.692767	0.653417	0.666206	0.569198	0.564784	0.552001	0.565591	0.582339	0.605862	0.582519	0.573755	0.574743	0.533955	0.563605	0.580784	0.559339	0.577084	0.571981	0.607593	0.573525	0.594515	0.562576	0.595507	0.538228	0.456735	0.417784	0.561732	0.373009		0.744218	0.682481	0.757945	0.665102	0.716985	0.662253	SNRPN;SNRPN;SNRPN;SNRPN;SNURF;SNURF;SNRPN
cg22159025	chr15	25201020	SNRPN;SNRPN;SNRPN;SNRPN;SNURF;SNURF;SNRPN	5'UTR;5'UTR;5'UTR;5'UTR;Body;Body;5'UTR	0.596217	0.639438	0.581266	0.408635	0.409065	0.554191	0.469984	0.433787	0.470437	0.374943	0.54991	0.375536	0.341476	0.474394	0.46082	0.380169	0.600073	0.455059	0.669675	0.538205	0.433099	0.415611	0.496517	0.236057	0.216453	0.31238	0.226415	0.216993		0.432829	0.486982	0.477853	0.474941	0.336063	0.4197	SNRPN;SNRPN;SNRPN;SNRPN;SNURF;SNURF;SNRPN
cg22555495	chr15	25201224	SNRPN;SNRPN;SNRPN;SNRPN;SNURF;SNURF;SNRPN	5'UTR;5'UTR;5'UTR;5'UTR;Body;Body;5'UTR	0.530811	0.514294	0.525152	0.423501	0.420939	0.414966	0.422043	0.408997	0.42851	0.413256	0.433459	0.414178	0.426454	0.41353	0.420166	0.409245	0.420481	0.456311	0.412515	0.447439	0.431718	0.41789	0.423533	0.39289	0.394255	0.381153	0.439025	0.367891		0.533535	0.519796	0.558908	0.465959	0.513395	0.487182	SNRPN;SNRPN;SNRPN;SNRPN;SNURF;SNURF;SNRPN
cg01614564	chr15	25201429	SNRPN;SNRPN;SNRPN;SNRPN;SNURF;SNURF;SNRPN	5'UTR;5'UTR;5'UTR;5'UTR;Body;Body;5'UTR	0.537248	0.572807	0.604121	0.44223	0.47313	0.482079	0.497329	0.46978	0.483739	0.488533	0.459205	0.47506	0.464037	0.479064	0.471573	0.466795	0.454464	0.501885	0.455214	0.507421	0.463619	0.487434	0.48743	0.419583	0.399258	0.418678	0.438154	0.419417		0.531538	0.596266	0.537093	0.570703	0.509254	0.525883	SNRPN;SNRPN;SNRPN;SNRPN;SNURF;SNURF;SNRPN
cg13073261	chr15	25201732	SNRPN;SNRPN;SNRPN;SNRPN;SNURF;SNURF;SNRPN	5'UTR;5'UTR;5'UTR;5'UTR;Body;Body;5'UTR	0.493238	0.52606	0.510299	0.451022	0.492	0.508055	0.45476	0.452849	0.466308	0.483261	0.503219	0.488092	0.433323	0.438634	0.481946	0.476404	0.515849	0.506445	0.454729	0.494331	0.468211	0.481537	0.48438	0.287261	0.280946	0.315867	0.297723	0.297276		0.448477	0.504762	0.41826	0.611559	0.44469	0.524454	SNRPN;SNRPN;SNRPN;SNRPN;SNURF;SNURF;SNRPN
cg19322380	chr15	99408636	IGF1R	Body	0.700447	0.721432	0.675169	0.608072	0.678119	0.677647	0.667269	0.570626	0.577402	0.633553	0.749176	0.756296	0.606801	0.681726	0.60362	0.589508	0.677268	0.584767	0.575008	0.710629	0.726482	0.626855	0.678892	0.613997	0.469628	0.601778	0.617717	0.5275		0.641139	0.652305	0.6888	0.690242	0.688077	0.75158	IGF1R
cg21746425	chr15	99408804	IGF1R	Body	0.577843	0.591209	0.575387	0.479209	0.544896	0.571429	0.55386	0.438292	0.485202	0.471511	0.604473	0.593059	0.511161	0.557242	0.46698	0.457667	0.51422	0.467456	0.494658	0.527043	0.562305	0.490483	0.590928	0.379349	0.303128	0.313427	0.383272	0.348954		0.422979	0.475812	0.457002	0.381466	0.49229	0.558501	IGF1R
cg12553689	chr15	99408958	IGF1R	Body	0.571176	0.600892	0.584844	0.445078	0.499721	0.465761	0.527614	0.402846	0.4886	0.476257	0.536892	0.538982	0.463127	0.507125	0.432308	0.425113	0.46801	0.474515	0.432389	0.50062	0.522257	0.420211	0.550037	0.491592	0.396302	0.42685	0.523367	0.457341		0.583055	0.584704	0.581242	0.48463	0.526149	0.621229	IGF1R
cg07615383	chr15	99409194	IGF1R	Body	0.531414	0.560105	0.522088	0.43946	0.44815	0.456132	0.474468	0.363139	0.40277	0.424008	0.514253	0.495177	0.399373	0.4916	0.430938	0.396823	0.399405	0.413228	0.445746	0.494656	0.476797	0.45937	0.457112	0.264582	0.240674	0.24642	0.279222	0.238889		0.362354	0.50773	0.356219	0.420585	0.321209	0.538683	IGF1R
cg00098799	chr15	99409360	IGF1R	Body	0.614589	0.646241	0.56064	0.508108	0.527378	0.544858	0.527882	0.389378	0.468119	0.44566	0.599097	0.587247	0.452287	0.561229	0.475905	0.421985	0.455529	0.455657	0.545233	0.533992	0.517989	0.470414	0.575917	0.416166	0.358346	0.390643	0.435037	0.367357		0.484591	0.559351	0.57898	0.638298	0.447217	0.614868	IGF1R
cg13812291	chr15	99409411	IGF1R	Body	0.6261	0.627115	0.621577	0.537991	0.581157	0.582231	0.569626	0.478763	0.509266	0.481984	0.620792	0.60361	0.517074	0.616134	0.547697	0.524872	0.480528	0.514576	0.532989	0.557607	0.558376	0.551104	0.615493	0.549892	0.429254	0.477136	0.517172	0.471102		0.596543	0.596623	0.61391	0.68731	0.55625	0.620086	IGF1R
cg03380198	chr15	99409506	IGF1R	Body	0.555858	0.604511	0.58882	0.506973	0.5576	0.535225	0.510535	0.396301	0.478747	0.445454	0.550734	0.559744	0.470784	0.500117	0.443339	0.439114	0.430609	0.435275	0.485618	0.518822	0.527273	0.460768	0.542786	0.482415	0.377263	0.460538	0.440113	0.443941		0.53571	0.606108	0.52573	0.556592	0.491516	0.618084	IGF1R
cg02880119	chr16	3481970			0.625423	0.642883	0.632238	0.539106	0.588287	0.5293	0.573943	0.64796	0.578162	0.638752	0.553656	0.528016	0.537985	0.493729	0.553384	0.660422	0.700915	0.633927	0.568977	0.584251	0.580957	0.484234	0.539778	0.507965	0.474757	0.331791	0.527594	0.437038		0.680605	0.674476	0.665823	0.558315	0.728347	0.540218
cg04027059	chr16	3482078			0.653075	0.642469	0.667935	0.543535	0.611493	0.571575	0.611973	0.700286	0.637512	0.670922	0.575997	0.570274	0.59347	0.585275	0.610658	0.585054	0.575666	0.631817	0.656419	0.570451	0.589897	0.591266	0.565208	0.544404	0.482972	0.404209	0.596573	0.427213		0.664685	0.712852	0.639205	0.602075	0.594583	0.557329
cg06410284	chr16	3493133	ZNF597;NAT15	Body;TSS1500	0.480831	0.469092	0.479123	0.398467	0.407566	0.337662	0.392648	0.438503	0.365606	0.364894	0.388915	0.374893	0.373637	0.454898	0.366388	0.362994	0.369358	0.402794	0.343189	0.39143	0.398594	0.404739	0.388484	0.353558	0.388962	0.371974	0.44136	0.373826		0.50746	0.535142	0.478275	0.402803	0.470867	0.418764	ZNF597;NAT15
cg09596866	chr16	3493336	ZNF597;NAT15	5'UTR;TSS1500	0.405831	0.42	0.391812	0.330901	0.232214	0.262194	0.30745	0.297823	0.275444	0.252451	0.237589	0.264451	0.281365	0.292722	0.312689	0.31942	0.389662	0.345417	0.300727	0.26963	0.298677	0.331037	0.338705	0.164413	0.155323	0.137397	0.259531	0.164501		0.32458	0.493541	0.418141	0.610552	0.366752	0.339468	ZNF597;NAT15
cg10482201	chr16	3493423	ZNF597;ZNF597;NAT15	1stExon;5'UTR;TSS1500	0.49462	0.56598	0.509737	0.421081	0.307916	0.388686	0.394684	0.379318	0.374673	0.358741	0.374071	0.355909	0.365883	0.365145	0.395599	0.401085	0.369258	0.435842	0.357446	0.344316	0.378974	0.431919	0.419242	0.162743	0.217664	0.121134	0.323824	0.216925		0.485631	0.569122	0.543944	0.744812	0.52035	0.419445	ZNF597;ZNF597;NAT15
cg24333473	chr16	3493428	ZNF597;ZNF597;NAT15	1stExon;5'UTR;TSS1500	0.292829	0.397498	0.338902	0.200892	0.151168	0.189919	0.205101	0.19871	0.190102	0.174055	0.191845	0.132522	0.168312	0.193345	0.190254	0.187262	0.212867	0.220687	0.182215	0.15312	0.151038	0.193362	0.23278	0.153217	0.143642	0.090929	0.33733	0.14929		0.325402	0.506075	0.38763	0.722681	0.403252	0.170893	ZNF597;ZNF597;NAT15
cg03896694	chr16	3493440	ZNF597;ZNF597;NAT15	1stExon;5'UTR;TSS1500	0.583614	0.58646	0.535282	0.386805	0.29096	0.326252	0.335346	0.306029	0.336628	0.313539	0.328853	0.330052	0.292376	0.317813	0.335188	0.363147	0.343137	0.379113	0.264953	0.289131	0.3094	0.375646	0.450539	0.186958	0.233949	0.132066	0.259714	0.174147		0.348684	0.538306	0.468493	0.703078	0.464776	0.417473	ZNF597;ZNF597;NAT15
cg27136643	chr16	3493534	NAT15;ZNF597	TSS200;TSS200	0.499699	0.548646	0.522789	0.434659	0.354881	0.379891	0.404038	0.414057	0.415072	0.423049	0.390793	0.392974	0.4095	0.409812	0.405395	0.431393	0.432153	0.440401	0.387686	0.435629	0.422879	0.43732	0.431794	0.279732	0.326405	0.254797	0.422767	0.26163		0.549368	0.654874	0.558629	0.719081	0.51726	0.457626	NAT15;ZNF597
cg03933495	chr16	3493614	NAT15;ZNF597	TSS200;TSS200	0.426616	0.436989	0.387032	0.306421	0.32653	0.261934	0.333785	0.311464	0.294557	0.307698	0.299236	0.32638	0.297729	0.299977	0.323317	0.295479	0.334007	0.308462	0.292263	0.323556	0.315678	0.284263	0.324819	0.254649	0.22154	0.263708	0.344919	0.194769		0.390139	0.436265	0.350787	0.523113	0.325889	0.356544	NAT15;ZNF597
cg27460547	chr16	3493681	NAT15;NAT15;ZNF597	1stExon;5'UTR;TSS200	0.473219	0.465744	0.466218	0.362662	0.384705	0.358211	0.374485	0.389202	0.368514	0.369156	0.362638	0.344052	0.356738	0.375416	0.378195	0.371186	0.360694	0.387356	0.345334	0.383386	0.381557	0.383404	0.375531	0.272837	0.298588	0.294648	0.375899	0.266781		0.468757	0.483047	0.469284	0.705683	0.426993	0.420227	NAT15;NAT15;ZNF597
cg26918062	chr16	3493815	NAT15;NAT15;ZNF597	1stExon;5'UTR;TSS1500	0.401162	0.373881	0.420635	0.341037	0.328301	0.331883	0.366432	0.347278	0.345162	0.363642	0.335874	0.312019	0.34259	0.347764	0.365864	0.334609	0.337995	0.372316	0.330948	0.342408	0.349322	0.309536	0.329879	0.359749	0.342195	0.337087	0.429437	0.30206		0.446812	0.471702	0.478701	0.468957	0.441701	0.397675	NAT15;NAT15;ZNF597
cg14654875	chr16	3493997	NAT15;ZNF597	5'UTR;TSS1500	0.556373	0.526024	0.515766	0.453815	0.419064	0.43125	0.44896	0.422103	0.438117	0.439722	0.443414	0.420128	0.450251	0.475916	0.434964	0.445325	0.454781	0.462685	0.411811	0.473519	0.454226	0.455093	0.467409	0.36025	0.366377	0.363302	0.431215	0.331465		0.506502	0.520529	0.524483	0.433319	0.474373	0.461849	NAT15;ZNF597
cg10406676	chr16	3494094	NAT15;ZNF597	5'UTR;TSS1500	0.616746	0.622089	0.560556	0.404618	0.446015	0.456197	0.454745	0.436893	0.412832	0.401177	0.440616	0.387893	0.394296	0.438347	0.426286	0.418213	0.416316	0.433621	0.473088	0.440506	0.44513	0.41448	0.429013	0.331376	0.329638	0.289004	0.348554	0.311792		0.431552	0.471798	0.428257	0.363485	0.423696	0.465291	NAT15;ZNF597
cg06121207	chr16	3494155	NAT15;ZNF597	5'UTR;TSS1500	0.520993	0.527999	0.548871	0.447045	0.413974	0.43752	0.4379	0.421222	0.424655	0.437852	0.422464	0.384378	0.41786	0.444982	0.431805	0.439224	0.400182	0.464041	0.468265	0.461444	0.411448	0.396408	0.446478	0.347183	0.297651	0.308326	0.383593	0.346166		0.443914	0.549112	0.485194	0.391717	0.448794	0.4566	NAT15;ZNF597
cg20646939	chr19	54040774	ZNF331;ZNF331	TSS1500;5'UTR	0.48149	0.479462	0.472786	0.395664	0.395466	0.419866	0.418184	0.399585	0.39655	0.415265	0.396917	0.412843	0.383575	0.403634	0.419397	0.415262	0.412908	0.398737	0.412856	0.403149	0.441089	0.410364	0.407721	0.374638	0.348115	0.328764	0.395706	0.362212		0.492209	0.540977	0.516164	0.389062	0.477844	0.460131	ZNF331;ZNF331
cg06855497	chr19	54040813	ZNF331;ZNF331	TSS1500;5'UTR	0.496532	0.493034	0.481008	0.44744	0.400672	0.436444	0.465785	0.385088	0.440003	0.407179	0.427294	0.431605	0.41206	0.442791	0.434796	0.442473	0.399734	0.418208	0.419269	0.434326	0.438777	0.41815	0.431442	0.397637	0.393495	0.344565	0.41723	0.360128		0.508327	0.614299	0.554491	0.4683	0.505578	0.488454	ZNF331;ZNF331
cg15576576	chr19	54040818	ZNF331;ZNF331	TSS1500;5'UTR	0.616373	0.611262	0.596174	0.527722	0.532563	0.547848	0.56092	0.525859	0.56561	0.548089	0.542218	0.562697	0.534071	0.541677	0.546209	0.543617	0.563456	0.541718	0.585135	0.540319	0.562827	0.547595	0.551396	0.419603	0.425933	0.362796	0.447126	0.405294		0.549609	0.671951	0.601003	0.511041	0.563835	0.596496	ZNF331;ZNF331
cg22475353	chr19	54041163	ZNF331;ZNF331	TSS200;5'UTR	0.466979	0.429324	0.427983	0.295394	0.284926	0.270793	0.290417	0.261829	0.318577	0.292388	0.262591	0.280774	0.279839	0.310936	0.303894	0.2753	0.282752	0.301931	0.274538	0.326923	0.32777	0.311964	0.368429	0.136751	0.109583	0.107196	0.15123	0.161873		0.26962	0.480063	0.365894	0.352433	0.346302	0.328005	ZNF331;ZNF331
cg27296330	chr19	54041251	ZNF331;ZNF331	TSS200;5'UTR	0.463878	0.439478	0.406174	0.300376	0.285864	0.280483	0.294829	0.249339	0.307016	0.332205	0.265668	0.293983	0.279528	0.289636	0.289757	0.278431	0.282961	0.338805	0.277158	0.326281	0.302265	0.305324	0.304446	0.132145	0.135676	0.118006	0.159374	0.155842		0.303257	0.443402	0.324373	0.356421	0.339696	0.37537	ZNF331;ZNF331
cg10023249	chr19	54041303	ZNF331;ZNF331	TSS200;5'UTR	0.288171	0.305725	0.298901	0.181163	0.150223	0.156061	0.190711	0.145758	0.203362	0.165382	0.158949	0.150013	0.151042	0.166857	0.193396	0.181882	0.1771	0.229928	0.142239	0.179119	0.208266	0.180938	0.181793	0.0688958	0.0662097	0.0479579	0.110688	0.0673457		0.218413	0.299336	0.235308	0.28173	0.199142	0.204993	ZNF331;ZNF331
cg15607708	chr19	54041308	ZNF331;ZNF331	TSS200;5'UTR	0.356944	0.384417	0.399813	0.248603	0.221524	0.236075	0.276365	0.208645	0.285434	0.24921	0.221658	0.220491	0.225782	0.192249	0.234982	0.234234	0.243714	0.278545	0.246171	0.250076	0.261058	0.226993	0.258288	0.131494	0.114925	0.0907677	0.153019	0.103998		0.244337	0.364068	0.349206	0.367879	0.249439	0.329955	ZNF331;ZNF331
cg04522821	chr19	54041329	ZNF331;ZNF331	TSS200;5'UTR	0.535244	0.525248	0.48592	0.355033	0.316268	0.540994	0.556327	0.314421	0.36558	0.35473	0.342876	0.342651	0.319098	0.364477	0.348733	0.509129	0.457092	0.387319	0.527581	0.374996	0.372235	0.359451	0.31919	0.184279	0.181415	0.150976	0.280683	0.170784		0.428942	0.557495	0.496175	0.499635	0.367222	0.592542	ZNF331;ZNF331
cg05338009	chr19	54041398	ZNF331;ZNF331;ZNF331	1stExon;5'UTR;5'UTR	0.511502	0.533756	0.502491	0.411712	0.434357	0.497785	0.482312	0.45429	0.489537	0.454092	0.464902	0.469389	0.246713	0.496756	0.484813	0.464767	0.485495	0.278815	0.46399	0.266131	0.496951	0.450053	0.458094	0.206405	0.271519	0.26631	0.307498	0.280657		0.500104	0.54699	0.532015	0.584488	0.460739	0.468142	ZNF331;ZNF331;ZNF331
cg03499639	chr19	54041856	ZNF331;ZNF331	5'UTR;5'UTR	0.568727	0.53275	0.534824	0.370992	0.371011	0.39621	0.437248	0.342778	0.407784	0.451392	0.378405	0.395991	0.421551	0.418618	0.436769	0.464333	0.318609	0.392604	0.424858	0.405602	0.367616	0.397389	0.380015	0.248231	0.292103	0.254559	0.385004	0.259892		0.457566	0.507514	0.477538	0.444074	0.405587	0.508398	ZNF331;ZNF331
cg06860848	chr19	54057208	ZNF331;ZNF331;ZNF331	5'UTR;5'UTR;TSS1500	0.49333	0.52102	0.483759	0.406655	0.396953	0.388282	0.440149	0.395167	0.414694	0.412697	0.411089	0.414021	0.380193	0.393908	0.398227	0.404447	0.4251	0.447651	0.395484	0.436607	0.422807	0.414412	0.438543	0.434953	0.433907	0.439232	0.462385	0.420433		0.529619	0.59945	0.521975	0.386734	0.480543	0.49594	ZNF331;ZNF331;ZNF331
cg03113572	chr19	54057415	ZNF331;ZNF331;ZNF331	5'UTR;5'UTR;TSS1500	0.549259	0.550096	0.540663	0.449215	0.454556	0.4468	0.470543	0.442912	0.464157	0.44969	0.480335	0.467776	0.437808	0.452186	0.463329	0.444836	0.460634	0.471009	0.447416	0.496993	0.497819	0.455352	0.454627	0.404612	0.448415	0.422196	0.50854	0.40412		0.552129	0.637087	0.611065	0.540502	0.566742	0.552594	ZNF331;ZNF331;ZNF331
cg19696891	chr19	54057705	ZNF331;ZNF331;ZNF331	5'UTR;5'UTR;TSS1500	0.4837	0.473979	0.480201	0.418537	0.388478	0.385883	0.410459	0.40232	0.447576	0.424127	0.398169	0.440344	0.356906	0.418469	0.438669	0.349452	0.365933	0.473576	0.366298	0.41746	0.425895	0.439717	0.454379	0.184363	0.200539	0.204989	0.216887	0.214136		0.424144	0.466457	0.472489	0.496152	0.402545	0.316488	ZNF331;ZNF331;ZNF331
cg20071427	chr19	54058085	ZNF331;ZNF331;ZNF331	5'UTR;5'UTR;TSS1500	0.575252	0.566123	0.553347	0.45323	0.477303	0.467991	0.501337	0.490029	0.486741	0.471683	0.479961	0.472282	0.429302	0.461684	0.501649	0.473662	0.461676	0.503758	0.467313	0.489705	0.462371	0.474343	0.487781	0.322313	0.375819	0.316071	0.435852	0.33239		0.539637	0.632762	0.607015	0.621492	0.57575	0.543411	ZNF331;ZNF331;ZNF331
cg15473155	chr19	57349204	PEG3;PEG3;ZIM2;PEG3;PEG3;ZIM2;ZIM2	5'UTR;5'UTR;5'UTR;5'UTR;5'UTR;5'UTR;5'UTR	0.626613	0.59789	0.683638	0.549659	0.524692	0.520231	0.54255	0.575113	0.574722	0.508651	0.557938	0.542311	0.541023	0.550068	0.519314	0.531639	0.565484	0.557907	0.584611	0.542728	0.55963	0.543095	0.555589	0.323757	0.334874	0.385824	0.317393	0.434861		0.409442	0.5002	0.343936	0.778523	0.323554	0.60136	PEG3;PEG3;ZIM2;PEG3;PEG3;ZIM2;ZIM2
cg19041006	chr19	57349679	PEG3;PEG3;ZIM2;PEG3;PEG3;ZIM2;ZIM2	5'UTR;5'UTR;5'UTR;5'UTR;5'UTR;5'UTR;5'UTR	0.620488	0.575754	0.595931	0.445225	0.505342	0.541306	0.542293	0.513028	0.584773	0.495613	0.53546	0.543649	0.521373	0.505721	0.5286	0.463495	0.513046	0.566917	0.568011	0.494811	0.561494	0.533034	0.50404	0.347115	0.320284	0.344172	0.335948	0.393221		0.281827	0.42169	0.364375	0.571095	0.312683	0.582381	PEG3;PEG3;ZIM2;PEG3;PEG3;ZIM2;ZIM2
cg17663463	chr19	57349709	PEG3;PEG3;ZIM2;PEG3;PEG3;ZIM2;ZIM2	5'UTR;5'UTR;5'UTR;5'UTR;5'UTR;5'UTR;5'UTR	0.631034	0.615105	0.653132	0.483909	0.519882	0.525635	0.565468	0.49879	0.550575	0.49581	0.45762	0.510418	0.49802	0.499882	0.504835	0.481305	0.513828	0.55365	0.535854	0.505008	0.565427	0.517924	0.482429	0.420852	0.410353	0.48396	0.461429	0.465671		0.481378	0.567195	0.466093	0.706869	0.413031	0.610485	PEG3;PEG3;ZIM2;PEG3;PEG3;ZIM2;ZIM2
cg19771589	chr19	57349815	PEG3;PEG3;ZIM2;PEG3;PEG3;ZIM2;ZIM2	5'UTR;5'UTR;5'UTR;5'UTR;5'UTR;5'UTR;5'UTR	0.548844	0.512342	0.520467	0.388087	0.445793	0.459081	0.472415	0.441175	0.496417	0.478979	0.472141	0.48613	0.487142	0.45856	0.453539	0.418932	0.462553	0.485132	0.469345	0.465072	0.485383	0.477359	0.48919	0.348137	0.415827	0.427259	0.421257	0.42178		0.391337	0.493092	0.41067	0.523439	0.381866	0.533846	PEG3;PEG3;ZIM2;PEG3;PEG3;ZIM2;ZIM2
cg02793099	chr19	57350004	PEG3;PEG3;ZIM2;PEG3;PEG3;ZIM2;ZIM2	5'UTR;5'UTR;5'UTR;5'UTR;5'UTR;5'UTR;5'UTR	0.5518	0.551023	0.614449	0.490991	0.442197	0.465488	0.489609	0.41506	0.503785	0.509224	0.49583	0.458946	0.490129	0.463397	0.498396	0.458017	0.471277	0.495417	0.521231	0.472098	0.518627	0.490191	0.476171	0.30554	0.312361	0.36333	0.395634	0.420033		0.438751	0.569197	0.392663	0.718906	0.336175	0.520242	PEG3;PEG3;ZIM2;PEG3;PEG3;ZIM2;ZIM2
cg01656470	chr19	57350096	PEG3;PEG3;ZIM2;PEG3;PEG3;ZIM2;ZIM2	5'UTR;5'UTR;5'UTR;5'UTR;5'UTR;5'UTR;5'UTR	0.638062	0.581745	0.654392	0.492365	0.518371	0.541172	0.573452	0.511213	0.563835	0.569029	0.524436	0.522623	0.569892	0.563781	0.529422	0.53478	0.562606	0.562121	0.540333	0.544381	0.545538	0.519298	0.548373	0.424665	0.404576	0.426847	0.49036	0.464278		0.485865	0.504558	0.543736	0.657384	0.418309	0.5868	PEG3;PEG3;ZIM2;PEG3;PEG3;ZIM2;ZIM2
cg27519373	chr19	57350292	PEG3;PEG3;ZIM2;PEG3;PEG3;ZIM2;ZIM2	5'UTR;5'UTR;5'UTR;5'UTR;5'UTR;5'UTR;5'UTR	0.695998	0.680138	0.688939	0.601675	0.618237	0.631577	0.698925	0.571271	0.65335	0.626945	0.637693	0.594093	0.642161	0.578808	0.62086	0.615919	0.645366	0.610232	0.601045	0.603092	0.631296	0.567287	0.654303	0.452672	0.442242	0.530967	0.495583	0.481262		0.509534	0.560566	0.625081	0.505531	0.472154	0.592569	PEG3;PEG3;ZIM2;PEG3;PEG3;ZIM2;ZIM2
cg18516833	chr19	57350313	PEG3;PEG3;ZIM2;PEG3;PEG3;ZIM2;ZIM2	5'UTR;5'UTR;5'UTR;5'UTR;5'UTR;5'UTR;5'UTR	0.796674	0.791797	0.78952	0.711477	0.68817	0.704845	0.720868	0.7229	0.725574	0.707649	0.714571	0.737092	0.698634	0.707435	0.713401	0.703681	0.738758	0.721129	0.73375	0.709071	0.743798	0.729301	0.694281	0.686178	0.649893	0.649233	0.684871	0.660694		0.757573	0.744457	0.812325	0.686925	0.665157	0.730317	PEG3;PEG3;ZIM2;PEG3;PEG3;ZIM2;ZIM2
cg07310951	chr19	57350503	PEG3;PEG3;ZIM2;PEG3;PEG3;ZIM2;ZIM2	5'UTR;5'UTR;5'UTR;5'UTR;5'UTR;5'UTR;5'UTR	0.496788	0.505288	0.519022	0.425164	0.441785	0.444804	0.442851	0.453721	0.45502	0.437709	0.462258	0.445375	0.433542	0.462461	0.453295	0.450993	0.45134	0.478019	0.418719	0.483141	0.464049	0.457014	0.45361	0.369251	0.392167	0.405422	0.4449	0.363436		0.467457	0.501602	0.4905	0.269584	0.42083	0.492072	PEG3;PEG3;ZIM2;PEG3;PEG3;ZIM2;ZIM2
cg20897667	chr19	57351213	MIMT1;PEG3;PEG3;ZIM2;PEG3;PEG3;ZIM2;ZIM2	TSS1500;5'UTR;5'UTR;5'UTR;5'UTR;5'UTR;5'UTR;5'UTR	0.580718	0.562425	0.579511	0.471112	0.479771	0.490926	0.49242	0.514112	0.497602	0.475852	0.479521	0.481367	0.484133	0.493557	0.492778	0.481486	0.502192	0.538848	0.48798	0.503924	0.510272	0.472948	0.491224	0.460394	0.443332	0.425005	0.484705	0.442045		0.487609	0.463108	0.525367	0.539891	0.447863	0.533963	MIMT1;PEG3;PEG3;ZIM2;PEG3;PEG3;ZIM2;ZIM2
cg02478023	chr19	57351322	MIMT1;PEG3;PEG3;ZIM2;PEG3;PEG3;ZIM2;ZIM2	TSS1500;5'UTR;5'UTR;5'UTR;5'UTR;5'UTR;5'UTR;5'UTR	0.554128	0.581172	0.591082	0.406315	0.336041	0.474632	0.469112	0.368882	0.42649	0.445551	0.400041	0.357946	0.403349	0.424185	0.402451	0.429353	0.413574	0.428168	0.452169	0.437434	0.459612	0.417154	0.431699	0.287662	0.364157	0.30512	0.316233	0.28148		0.395807	0.452718	0.471054	0.647576	0.312682	0.582725	MIMT1;PEG3;PEG3;ZIM2;PEG3;PEG3;ZIM2;ZIM2
cg22354595	chr19	57351440	MIMT1;PEG3;PEG3;ZIM2;PEG3;PEG3;ZIM2;ZIM2	TSS1500;5'UTR;5'UTR;5'UTR;5'UTR;5'UTR;5'UTR;5'UTR	0.558092	0.517493	0.596113	0.452581	0.450032	0.442367	0.485274	0.408957	0.4584	0.447632	0.44204	0.417509	0.416244	0.451192	0.445835	0.436444	0.438614	0.453464	0.422268	0.452046	0.484428	0.425493	0.447584	0.317125	0.319466	0.26997	0.358751	0.317498		0.515893	0.579905	0.532953	0.681811	0.369026	0.513217	MIMT1;PEG3;PEG3;ZIM2;PEG3;PEG3;ZIM2;ZIM2
cg19335327	chr19	57351642	MIMT1;PEG3;PEG3;ZIM2;PEG3;PEG3;ZIM2;ZIM2	TSS1500;5'UTR;5'UTR;5'UTR;5'UTR;5'UTR;5'UTR;5'UTR	0.579077	0.553754	0.559295	0.437112	0.433326	0.430682	0.475388	0.416866	0.457864	0.469416	0.44528	0.418096	0.440352	0.453132	0.448311	0.439725	0.435473	0.459122	0.428162	0.474473	0.450394	0.416933	0.454625	0.331363	0.330026	0.293264	0.342038	0.314284		0.483937	0.52994	0.530496	0.618861	0.374471	0.499976	MIMT1;PEG3;PEG3;ZIM2;PEG3;PEG3;ZIM2;ZIM2
cg14849423	chr19	57351791	MIMT1;PEG3;PEG3;ZIM2;PEG3;PEG3;ZIM2;ZIM2	TSS1500;5'UTR;5'UTR;5'UTR;5'UTR;5'UTR;5'UTR;5'UTR	0.618668	0.626851	0.600524	0.50508	0.475403	0.490888	0.510447	0.48158	0.484748	0.482045	0.476962	0.463461	0.476039	0.505729	0.499143	0.50024	0.458593	0.50136	0.487667	0.493136	0.479466	0.477135	0.51095	0.374558	0.400322	0.33643	0.397594	0.357429		0.588323	0.632098	0.593759	0.67372	0.429053	0.586251	MIMT1;PEG3;PEG3;ZIM2;PEG3;PEG3;ZIM2;ZIM2
cg15777825	chr19	57352014	ZIM2;PEG3;ZIM2;ZIM2;PEG3;PEG3;PEG3;MIMT1;ZIM2;PEG3;PEG3;PEG3;ZIM2;ZIM2;PEG3	1stExon;5'UTR;1stExon;5'UTR;1stExon;1stExon;5'UTR;TSS1500;5'UTR;5'UTR;5'UTR;1stExon;1stExon;5'UTR;1stExon	0.530309	0.534419	0.529344	0.479911	0.478649	0.48226	0.510893	0.477992	0.513331	0.495285	0.497925	0.508661	0.449798	0.488417	0.493474	0.485663	0.482407	0.477625	0.491799	0.488482	0.49181	0.511932	0.502148	0.342727	0.33165	0.295633	0.397711	0.293039		0.381556	0.519551	0.444634	0.484456	0.296448	0.496969	ZIM2;PEG3;ZIM2;ZIM2;PEG3;PEG3;PEG3;MIMT1;ZIM2;PEG3;PEG3;PEG3;ZIM2;ZIM2;PEG3
cg12205903	chr19	57352021	ZIM2;PEG3;ZIM2;ZIM2;PEG3;PEG3;PEG3;MIMT1;ZIM2;PEG3;PEG3;PEG3;ZIM2;ZIM2;PEG3	1stExon;5'UTR;1stExon;5'UTR;1stExon;1stExon;5'UTR;TSS1500;5'UTR;5'UTR;5'UTR;1stExon;1stExon;5'UTR;1stExon	0.532902	0.51423	0.517611	0.428351	0.445113	0.436935	0.460556	0.450158	0.472794	0.454694	0.436237	0.473427	0.388801	0.438544	0.484062	0.385247	0.442306	0.471146	0.445057	0.448738	0.459348	0.466629	0.42214	0.31247	0.312451	0.257475	0.362214	0.308605		0.436733	0.56033	0.458487	0.42735	0.258935	0.423624	ZIM2;PEG3;ZIM2;ZIM2;PEG3;PEG3;PEG3;MIMT1;ZIM2;PEG3;PEG3;PEG3;ZIM2;ZIM2;PEG3
cg26349266	chr19	57352074	ZIM2;PEG3;ZIM2;ZIM2;PEG3;PEG3;PEG3;ZIM2;PEG3;PEG3;PEG3;MIMT1;ZIM2;ZIM2;PEG3	1stExon;5'UTR;1stExon;5'UTR;1stExon;1stExon;5'UTR;5'UTR;5'UTR;5'UTR;1stExon;TSS200;1stExon;5'UTR;1stExon	0.597077	0.585868	0.597891	0.501037	0.485929	0.509188	0.554517	0.448724	0.538276	0.514503	0.495508	0.500672	0.468656	0.517429	0.530226	0.478704	0.48326	0.51305	0.483629	0.481528	0.534361	0.492988	0.498373	0.350276	0.334045	0.325889	0.389252	0.282832		0.472412	0.57801	0.586108	0.567886	0.379041	0.564858	ZIM2;PEG3;ZIM2;ZIM2;PEG3;PEG3;PEG3;ZIM2;PEG3;PEG3;PEG3;MIMT1;ZIM2;ZIM2;PEG3
cg02162069	chr19	57352134	ZIM2;ZIM2;PEG3;MIMT1;PEG3;PEG3;PEG3;ZIM2	TSS200;TSS200;TSS200;TSS200;TSS200;TSS200;TSS200;TSS200	0.496942	0.500642	0.480033	0.406235	0.360408	0.389705	0.42786	0.385319	0.416612	0.426279	0.376709	0.382744	0.366452	0.400889	0.41356	0.381849	0.393273	0.386645	0.385057	0.397277	0.400033	0.395181	0.40881	0.336502	0.316501	0.333405	0.428844	0.32146		0.441935	0.501022	0.464946	0.538302	0.328512	0.479391	ZIM2;ZIM2;PEG3;MIMT1;PEG3;PEG3;PEG3;ZIM2
cg13960339	chr19	57352142	ZIM2;ZIM2;PEG3;MIMT1;PEG3;PEG3;PEG3;ZIM2	TSS200;TSS200;TSS200;TSS200;TSS200;TSS200;TSS200;TSS200	0.618869	0.61611	0.5903	0.4383	0.425713	0.484112	0.501422	0.458612	0.475463	0.462327	0.481341	0.454779	0.411381	0.43675	0.521214	0.455619	0.444328	0.480573	0.449183	0.474092	0.503666	0.48041	0.449092	0.339048	0.334237	0.36688	0.406956	0.321887		0.498913	0.532896	0.540844	0.376678	0.307566	0.523912	ZIM2;ZIM2;PEG3;MIMT1;PEG3;PEG3;PEG3;ZIM2
cg13369939	chr19	57352176	ZIM2;ZIM2;PEG3;MIMT1;PEG3;PEG3;PEG3;ZIM2	TSS200;TSS200;TSS200;TSS200;TSS200;TSS200;TSS200;TSS200	0.667328	0.690872	0.668785	0.581759	0.538964	0.542207	0.555481	0.537244	0.57263	0.54985	0.54219	0.568168	0.519608	0.551242	0.595016	0.519424	0.562535	0.585509	0.579456	0.52241	0.569482	0.558375	0.563942	0.36601	0.372128	0.338399	0.436849	0.290712		0.467511	0.601572	0.521006	0.594599	0.330921	0.585464	ZIM2;ZIM2;PEG3;MIMT1;PEG3;PEG3;PEG3;ZIM2
cg20628335	chr19	57352185	ZIM2;ZIM2;PEG3;MIMT1;PEG3;PEG3;PEG3;ZIM2	TSS200;TSS200;TSS200;TSS200;TSS200;TSS200;TSS200;TSS200	0.502179	0.497482	0.510995	0.40484	0.384019	0.403218	0.40872	0.37703	0.448656	0.426009	0.401001	0.398146	0.373454	0.415688	0.432973	0.375911	0.395373	0.439078	0.385862	0.407605	0.430727	0.392528	0.409495	0.366548	0.327	0.339785	0.384959	0.301978		0.436856	0.514852	0.512309	0.534248	0.303298	0.488218	ZIM2;ZIM2;PEG3;MIMT1;PEG3;PEG3;PEG3;ZIM2
cg22294267	chr19	57352252	ZIM2;ZIM2;PEG3;MIMT1;PEG3;PEG3;PEG3;ZIM2	TSS200;TSS200;TSS200;TSS200;TSS200;TSS200;TSS200;TSS200	0.617962	0.618335	0.642196	0.584673	0.53885	0.558782	0.555653	0.538912	0.5348	0.579347	0.567568	0.557705	0.550231	0.560933	0.566335	0.538476	0.584855	0.579445	0.601646	0.562814	0.578966	0.589813	0.568985	0.498092	0.578647	0.489756	0.545361	0.521244		0.616735	0.589875	0.671204	0.729372	0.390466	0.630412	ZIM2;ZIM2;PEG3;MIMT1;PEG3;PEG3;PEG3;ZIM2
cg19098268	chr19	57352269	ZIM2;ZIM2;PEG3;PEG3;PEG3;PEG3;ZIM2;MIMT1	TSS200;TSS200;TSS200;TSS200;TSS200;TSS200;TSS200;Body	0.513322	0.490443	0.542931	0.446061	0.447976	0.442119	0.441475	0.414545	0.455484	0.458968	0.478521	0.413092	0.413526	0.447692	0.438783	0.44571	0.457384	0.488851	0.441286	0.463598	0.415326	0.453433	0.4737	0.414596	0.502572	0.408362	0.42219	0.43207		0.5144	0.5222	0.550388	0.567935	0.348102	0.541611	ZIM2;ZIM2;PEG3;PEG3;PEG3;PEG3;ZIM2;MIMT1
cg24844423	chr19	57352465	PEG3;PEG3;ZIM2;ZIM2;PEG3;ZIM2;MIMT1;PEG3	TSS1500;TSS1500;TSS1500;TSS1500;TSS1500;TSS1500;Body;TSS1500	0.614347	0.594255	0.649048	0.5593	0.524349	0.553263	0.577489	0.542992	0.56175	0.529587	0.547474	0.522493	0.492102	0.553661	0.580494	0.536787	0.527931	0.557972	0.544554	0.545621	0.542369	0.508271	0.563591	0.514698	0.464531	0.505837	0.499785	0.464625		0.588935	0.519411	0.54582	0.766747	0.386719	0.518415	PEG3;PEG3;ZIM2;ZIM2;PEG3;ZIM2;MIMT1;PEG3
cg15678121	chr19	57352519	PEG3;PEG3;ZIM2;ZIM2;PEG3;ZIM2;MIMT1;PEG3	TSS1500;TSS1500;TSS1500;TSS1500;TSS1500;TSS1500;Body;TSS1500	0.62698	0.621344	0.631838	0.627856	0.563581	0.597152	0.625761	0.595882	0.613269	0.613725	0.660415	0.535354	0.526204	0.595034	0.543358	0.565471	0.624382	0.558039	0.574432	0.584751	0.562011	0.607371	0.561231	0.424288	0.535687	0.51436	0.5747	0.486577		0.62327	0.574117	0.55284	0.618609	0.372944	0.591271	PEG3;PEG3;ZIM2;ZIM2;PEG3;ZIM2;MIMT1;PEG3
cg12032885	chr19	57352542	PEG3;PEG3;ZIM2;ZIM2;PEG3;ZIM2;MIMT1;PEG3	TSS1500;TSS1500;TSS1500;TSS1500;TSS1500;TSS1500;Body;TSS1500	0.524985	0.393903	0.493053	0.395817	0.387874	0.385819	0.512518	0.439823	0.430874	0.424701	0.354478	0.579557	0.339299	0.324855	0.417043	0.345389	0.297696	0.371732	0.363383	0.476129	0.404068	0.432432	0.443327	0.431115	0.429839	0.409852	0.419355	0.362396		0.317963	0.395333	0.376162	0.395573	0.310959	0.393358	PEG3;PEG3;ZIM2;ZIM2;PEG3;ZIM2;MIMT1;PEG3
cg25458871	chr19	57352584	PEG3;PEG3;ZIM2;ZIM2;PEG3;ZIM2;MIMT1;PEG3	TSS1500;TSS1500;TSS1500;TSS1500;TSS1500;TSS1500;Body;TSS1500	0.507897	0.505902	0.475248	0.463863	0.505212	0.5468	0.498345	0.474279	0.531459	0.526279	0.505216	0.516367	0.472641	0.520619	0.502326	0.506199	0.505541	0.481185	0.537828	0.494181	0.475656	0.537541	0.556962	0.450994	0.487146	0.468224	0.484704	0.444714		0.459401	0.494724	0.503337	0.469237	0.402707	0.463166	PEG3;PEG3;ZIM2;ZIM2;PEG3;ZIM2;MIMT1;PEG3
cg18668753	chr19	57352657	PEG3;PEG3;ZIM2;ZIM2;PEG3;ZIM2;MIMT1;PEG3	TSS1500;TSS1500;TSS1500;TSS1500;TSS1500;TSS1500;Body;TSS1500	0.641018	0.650149	0.6304	0.602186	0.571845	0.520855	0.603	0.5445	0.617545	0.599224	0.512866	0.550879	0.570858	0.598089	0.56446	0.563705	0.571023	0.58607	0.583439	0.585817	0.602021	0.588291	0.575318	0.524001	0.540236	0.548589	0.574607	0.565328		0.561957	0.563113	0.59854	0.652147	0.413788	0.581447	PEG3;PEG3;ZIM2;ZIM2;PEG3;ZIM2;MIMT1;PEG3
cg18706888	chr19	57352686	PEG3;PEG3;ZIM2;ZIM2;PEG3;ZIM2;MIMT1;PEG3	TSS1500;TSS1500;TSS1500;TSS1500;TSS1500;TSS1500;Body;TSS1500	0.616191	0.559118	0.573663	0.580031	0.554941	0.549185	0.574066	0.542095	0.611574	0.593594	0.556742	0.560435	0.51668	0.584295	0.582715	0.61386	0.507812	0.512495	0.575036	0.5529	0.59513	0.559825	0.637499	0.522371	0.491836	0.50075	0.476135	0.507974		0.503727	0.473734	0.530789	0.44566	0.321805	0.555031	PEG3;PEG3;ZIM2;ZIM2;PEG3;ZIM2;MIMT1;PEG3
cg01054891	chr19	57352729	PEG3;PEG3;ZIM2;ZIM2;PEG3;ZIM2;MIMT1;PEG3	TSS1500;TSS1500;TSS1500;TSS1500;TSS1500;TSS1500;Body;TSS1500	0.461748	0.489023	0.478839	0.427709	0.393046	0.429852	0.408966	0.433572	0.434328	0.447621	0.377513	0.394544	0.437494	0.396717	0.411282	0.429993	0.436043	0.431786	0.397339	0.408407	0.449931	0.462775	0.369	0.373846	0.419592	0.370052	0.421988	0.378972		0.398801	0.456762	0.430383	0.426285	0.278744	0.487174	PEG3;PEG3;ZIM2;ZIM2;PEG3;ZIM2;MIMT1;PEG3
cg18644235	chr19	57352746	PEG3;PEG3;ZIM2;ZIM2;PEG3;ZIM2;MIMT1;PEG3	TSS1500;TSS1500;TSS1500;TSS1500;TSS1500;TSS1500;Body;TSS1500	0.751846	0.783782	0.748124	0.712848	0.6566	0.622677	0.729945	0.658832	0.703127	0.710768	0.662504	0.739851	0.665971	0.671357	0.678311	0.639277	0.657461	0.699029	0.703051	0.756419	0.662903	0.692755	0.693344	0.58857	0.655994	0.586996	0.64624	0.625108		0.575758	0.634995	0.675194	0.597814	0.496811	0.704666	PEG3;PEG3;ZIM2;ZIM2;PEG3;ZIM2;MIMT1;PEG3
cg13374648	chr19	57352785	PEG3;PEG3;ZIM2;ZIM2;PEG3;ZIM2;MIMT1;PEG3	TSS1500;TSS1500;TSS1500;TSS1500;TSS1500;TSS1500;Body;TSS1500	0.499029	0.520323	0.503721	0.454299	0.411621	0.403008	0.421825	0.396719	0.41943	0.435206	0.427388	0.400888	0.450604	0.387732	0.409094	0.438372	0.423818	0.414815	0.413796	0.436794	0.46079	0.426243	0.422077	0.393243	0.477417	0.459222	0.509052	0.431561		0.456202	0.452898	0.484582	0.606757	0.326104	0.494915	PEG3;PEG3;ZIM2;ZIM2;PEG3;ZIM2;MIMT1;PEG3
cg26917367	chr19	57352807	PEG3;PEG3;ZIM2;ZIM2;PEG3;ZIM2;MIMT1;PEG3	TSS1500;TSS1500;TSS1500;TSS1500;TSS1500;TSS1500;Body;TSS1500	0.663251	0.716431	0.711228	0.665252	0.59012	0.679801	0.660745	0.725821	0.711319	0.679842	0.681371	0.726713	0.657573	0.694233	0.672279	0.649901	0.727458	0.679818	0.714417	0.799336	0.656298	0.679878	0.640383	0.656667	0.676726	0.663998	0.687948	0.641817		0.677416	0.671181	0.681458	0.832666	0.588484	0.658305	PEG3;PEG3;ZIM2;ZIM2;PEG3;ZIM2;MIMT1;PEG3
cg22927979	chr19	57353128	PEG3;PEG3;ZIM2;ZIM2;PEG3;ZIM2;MIMT1;PEG3	TSS1500;TSS1500;TSS1500;TSS1500;TSS1500;TSS1500;Body;TSS1500	0.834862	0.895645	0.812651	0.804756	0.769566	0.831271	0.868199	0.794957	0.661384	0.85081	0.876123	0.826305	0.831076	0.810728	0.817672	0.763762	0.727047	0.884577	0.919838	0.831134	0.842684	0.835081	0.812954	0.668286	0.655415	0.813666	0.68496	0.715024		0.741491	0.778235	0.653605	0.358258	0.75218	0.773974	PEG3;PEG3;ZIM2;ZIM2;PEG3;ZIM2;MIMT1;PEG3
cg25359645	chr20	30134929	HM13;HM13;HM13;PSIMCT-1	Body;Body;Body;TSS1500	0.487636	0.520983	0.486296	0.440318	0.425384	0.407752	0.41109	0.433912	0.44459	0.402068	0.426992	0.381616	0.414243	0.433024	0.438922	0.432906	0.42969	0.433689	0.418626	0.473261	0.459215	0.416032	0.438497	0.278213	0.2627	0.262352	0.281637	0.283672		0.415871	0.513131	0.422295	0.500119	0.44075	0.482503	HM13;HM13;HM13;PSIMCT-1
cg24607140	chr20	30134973	HM13;HM13;HM13;PSIMCT-1	Body;Body;Body;TSS1500	0.566417	0.591818	0.565279	0.488539	0.514399	0.497052	0.512101	0.502006	0.507175	0.474859	0.521374	0.487853	0.463929	0.509284	0.487503	0.504839	0.523958	0.521263	0.524824	0.513167	0.519194	0.512948	0.547703	0.487453	0.497989	0.424632	0.453906	0.455015		0.57479	0.594422	0.584905	0.505787	0.568905	0.54598	HM13;HM13;HM13;PSIMCT-1
cg15815607	chr20	30135144	HM13;HM13;HM13;PSIMCT-1	Body;Body;Body;TSS200	0.554735	0.546975	0.476719	0.474003	0.422938	0.438465	0.483878	0.480227	0.499726	0.444877	0.437458	0.470958	0.439225	0.462139	0.474116	0.449995	0.456889	0.469203	0.456259	0.490815	0.476693	0.465721	0.482728	0.33243	0.361988	0.247712	0.307787	0.317741		0.548558	0.627323	0.582686	0.615811	0.511403	0.466574	HM13;HM13;HM13;PSIMCT-1
cg25645178	chr20	30135149	HM13;HM13;HM13;PSIMCT-1	Body;Body;Body;TSS200	0.477268	0.50465	0.476705	0.39213	0.379703	0.384799	0.369718	0.430954	0.40201	0.399969	0.416502	0.392655	0.379066	0.3936	0.413253	0.359918	0.39929	0.38122	0.402394	0.409268	0.38575	0.42031	0.424559	0.274462	0.313223	0.250799	0.259631	0.302255		0.460002	0.589696	0.550122	0.616174	0.498486	0.42318	HM13;HM13;HM13;PSIMCT-1
cg17840843	chr20	30135158	HM13;HM13;HM13;PSIMCT-1	Body;Body;Body;TSS200	0.453035	0.435227	0.436087	0.380316	0.328584	0.35401	0.395821	0.392968	0.398442	0.384539	0.356186	0.317522	0.354221	0.379677	0.353349	0.367945	0.352487	0.351957	0.37915	0.374108	0.372014	0.400616	0.375612	0.284341	0.263212	0.22923	0.243047	0.286256		0.394102	0.50126	0.437218	0.478926	0.364829	0.351215	HM13;HM13;HM13;PSIMCT-1
cg02146091	chr20	30135177	HM13;HM13;HM13;PSIMCT-1	Body;Body;Body;TSS200	0.542649	0.546776	0.515322	0.448295	0.426286	0.452946	0.46289	0.449957	0.48872	0.468314	0.452604	0.435158	0.448178	0.477034	0.469203	0.504407	0.453761	0.484206	0.492662	0.474182	0.440105	0.468992	0.468697	0.321038	0.317507	0.276623	0.290254	0.324742		0.460302	0.584784	0.503733	0.579807	0.467735	0.492461	HM13;HM13;HM13;PSIMCT-1
cg14175568	chr20	30135291	HM13;HM13;HM13;PSIMCT-1	Body;Body;Body;Body	0.475005	0.472903	0.453658	0.418892	0.405076	0.35216	0.3795	0.383516	0.419332	0.398074	0.43185	0.359492	0.361743	0.417135	0.396042	0.389565	0.392766	0.415596	0.396954	0.442166	0.408783	0.396516	0.425751	0.325845	0.297911	0.277719	0.310835	0.343401		0.465066	0.527457	0.486502	0.443673	0.443588	0.398904	HM13;HM13;HM13;PSIMCT-1
cg20129782	chr20	30135362	HM13;HM13;HM13;PSIMCT-1	Body;Body;Body;Body	0.4765	0.460315	0.435297	0.34817	0.397699	0.377281	0.366103	0.383336	0.397316	0.371754	0.415407	0.373786	0.333225	0.414446	0.408581	0.343693	0.377925	0.398808	0.353708	0.430549	0.384141	0.383673	0.422935	0.39542	0.344493	0.335961	0.326015	0.374179		0.453827	0.475307	0.407993	0.311657	0.393587	0.392138	HM13;HM13;HM13;PSIMCT-1
cg23757721	chr20	36148604	BLCAP;BLCAP;BLCAP;BLCAP;NNAT;NNAT;BLCAP	5'UTR;5'UTR;5'UTR;5'UTR;TSS1500;TSS1500;5'UTR	0.634339	0.677415	0.819896	0.613819	0.729808	0.64664	0.590667	0.590366	0.64585	0.705651	0.640659	0.612053	0.538438	0.660738	0.559273	0.583148	0.665895	0.573701	0.579313	0.628767	0.598608	0.590853	0.58352	0.639873	0.57425	0.637309	0.628408	0.657696		0.658252	0.712285	0.671978	0.835849	0.558577	0.677678	BLCAP;BLCAP;BLCAP;BLCAP;NNAT;NNAT;BLCAP
cg26083330	chr20	36148615	BLCAP;BLCAP;BLCAP;BLCAP;NNAT;NNAT;BLCAP	5'UTR;5'UTR;5'UTR;5'UTR;TSS1500;TSS1500;5'UTR	0.62873	0.686937	0.805692	0.65837	0.700254	0.641867	0.584615	0.635486	0.64878	0.673386	0.656166	0.66291	0.602705	0.677303	0.608293	0.618089	0.718221	0.62988	0.647175	0.649896	0.616042	0.618502	0.613235	0.679537	0.623487	0.652112	0.691627	0.671998		0.713496	0.749451	0.711425	0.777677	0.58397	0.696662	BLCAP;BLCAP;BLCAP;BLCAP;NNAT;NNAT;BLCAP
cg22551578	chr20	36148620	BLCAP;BLCAP;BLCAP;BLCAP;NNAT;NNAT;BLCAP	5'UTR;5'UTR;5'UTR;5'UTR;TSS1500;TSS1500;5'UTR	0.586175	0.565419	0.741601	0.491011	0.569466	0.556286	0.477208	0.512263	0.505898	0.554307	0.559467	0.446789	0.399765	0.510096	0.414552	0.472226	0.55271	0.508911	0.452653	0.49137	0.506303	0.5035	0.496492	0.389391	0.392725	0.439264	0.457397	0.544637		0.56282	0.708873	0.574085	0.766351	0.353948	0.409392	BLCAP;BLCAP;BLCAP;BLCAP;NNAT;NNAT;BLCAP
cg04489586	chr20	36148642	BLCAP;BLCAP;BLCAP;BLCAP;NNAT;NNAT;BLCAP	5'UTR;5'UTR;5'UTR;5'UTR;TSS1500;TSS1500;5'UTR	0.60679	0.601485	0.739626	0.621613	0.702967	0.649809	0.606165	0.58657	0.614631	0.644341	0.653662	0.619287	0.603493	0.641188	0.594326	0.643743	0.666971	0.627421	0.625695	0.618894	0.621194	0.619018	0.605049	0.603726	0.544009	0.601854	0.610361	0.645546		0.639162	0.731339	0.670443	0.709688	0.53782	0.621171	BLCAP;BLCAP;BLCAP;BLCAP;NNAT;NNAT;BLCAP
cg23605670	chr20	36148672	BLCAP;BLCAP;BLCAP;BLCAP;NNAT;NNAT;BLCAP	5'UTR;5'UTR;5'UTR;5'UTR;TSS1500;TSS1500;5'UTR	0.570784	0.604207	0.676599	0.540876	0.623533	0.633621	0.546411	0.560696	0.564867	0.562891	0.579241	0.504922	0.517041	0.558211	0.527791	0.540247	0.620232	0.555025	0.520373	0.538925	0.541241	0.558336	0.542459	0.449909	0.485493	0.50221	0.514085	0.499652		0.560369	0.591577	0.523775	0.722584	0.424251	0.564529	BLCAP;BLCAP;BLCAP;BLCAP;NNAT;NNAT;BLCAP
cg12862537	chr20	36148679	BLCAP;BLCAP;BLCAP;BLCAP;NNAT;NNAT;BLCAP	5'UTR;5'UTR;5'UTR;5'UTR;TSS1500;TSS1500;5'UTR	0.639194	0.656216	0.755105	0.552474	0.690322	0.586041	0.500041	0.575269	0.556494	0.581172	0.612186	0.481417	0.457454	0.569668	0.493883	0.55874	0.589602	0.560013	0.499795	0.544266	0.548033	0.543529	0.531031	0.484014	0.465127	0.502021	0.600309	0.514802		0.520628	0.604937	0.534357	0.557977	0.431725	0.561218	BLCAP;BLCAP;BLCAP;BLCAP;NNAT;NNAT;BLCAP
cg10981598	chr20	36148699	BLCAP;BLCAP;BLCAP;BLCAP;NNAT;NNAT;BLCAP	5'UTR;5'UTR;5'UTR;5'UTR;TSS1500;TSS1500;5'UTR	0.594013	0.59389	0.660075	0.518131	0.597556	0.578676	0.494246	0.552929	0.506291	0.563349	0.557552	0.484464	0.44399	0.562194	0.464374	0.525821	0.565793	0.528876	0.505498	0.51567	0.525645	0.545645	0.538621	0.458879	0.495344	0.522708	0.532602	0.504963		0.556965	0.621447	0.56016	0.594121	0.411976	0.55408	BLCAP;BLCAP;BLCAP;BLCAP;NNAT;NNAT;BLCAP
cg13790727	chr20	36148738	BLCAP;BLCAP;BLCAP;BLCAP;NNAT;NNAT;BLCAP	5'UTR;5'UTR;5'UTR;5'UTR;TSS1500;TSS1500;5'UTR	0.696704	0.714052	0.793665	0.683368	0.706254	0.69172	0.647372	0.648639	0.675843	0.679481	0.649561	0.666098	0.60901	0.67619	0.63768	0.669369	0.715281	0.655979	0.663227	0.653345	0.644053	0.658852	0.634032	0.661295	0.614153	0.672651	0.714286	0.6719		0.72781	0.782186	0.735767	0.750854	0.648407	0.713264	BLCAP;BLCAP;BLCAP;BLCAP;NNAT;NNAT;BLCAP
cg20783699	chr20	36148767	BLCAP;BLCAP;BLCAP;BLCAP;NNAT;NNAT;BLCAP	5'UTR;5'UTR;5'UTR;5'UTR;TSS1500;TSS1500;5'UTR	0.6287	0.68111	0.75725	0.614561	0.722747	0.685034	0.615161	0.639183	0.621643	0.668437	0.701601	0.605974	0.554648	0.648408	0.593987	0.628681	0.671607	0.623732	0.607442	0.596123	0.626169	0.613342	0.622364	0.583022	0.560117	0.654008	0.645561	0.652257		0.693949	0.673208	0.685554	0.866649	0.557414	0.646733	BLCAP;BLCAP;BLCAP;BLCAP;NNAT;NNAT;BLCAP
cg25712981	chr20	36148775	BLCAP;BLCAP;BLCAP;BLCAP;NNAT;NNAT;BLCAP	5'UTR;5'UTR;5'UTR;5'UTR;TSS1500;TSS1500;5'UTR	0.687768	0.697465	0.794343	0.662802	0.776676	0.73686	0.668347	0.690075	0.663204	0.725242	0.734675	0.645462	0.582695	0.687797	0.60887	0.654419	0.809273	0.639471	0.661944	0.663905	0.631167	0.65759	0.636251	0.595069	0.616575	0.706766	0.718229	0.699119		0.730284	0.73804	0.750907	0.84266	0.586576	0.697733	BLCAP;BLCAP;BLCAP;BLCAP;NNAT;NNAT;BLCAP
cg03615235	chr20	36148779	BLCAP;BLCAP;BLCAP;BLCAP;NNAT;NNAT;BLCAP	5'UTR;5'UTR;5'UTR;5'UTR;TSS1500;TSS1500;5'UTR	0.669541	0.712474	0.765761	0.652496	0.753025	0.710272	0.639352	0.639079	0.660636	0.702062	0.703227	0.594346	0.567869	0.663978	0.580177	0.639414	0.685802	0.650185	0.641985	0.641768	0.619549	0.641575	0.621106	0.55404	0.675242	0.735537	0.741928	0.670466		0.663625	0.754062	0.703704	0.826182	0.588244	0.704501	BLCAP;BLCAP;BLCAP;BLCAP;NNAT;NNAT;BLCAP
cg17643025	chr20	36148791	BLCAP;BLCAP;BLCAP;BLCAP;NNAT;NNAT;BLCAP	5'UTR;5'UTR;5'UTR;5'UTR;TSS1500;TSS1500;5'UTR	0.668673	0.688404	0.721979	0.599164	0.708906	0.658941	0.600966	0.613278	0.584592	0.649715	0.64437	0.55641	0.532766	0.619772	0.538262	0.600763	0.648249	0.596757	0.584013	0.58267	0.578236	0.600158	0.583363	0.636448	0.671288	0.707229	0.75974	0.67708		0.726311	0.696063	0.710655	0.821925	0.631306	0.653606	BLCAP;BLCAP;BLCAP;BLCAP;NNAT;NNAT;BLCAP
cg24762053	chr20	36148798	BLCAP;BLCAP;BLCAP;BLCAP;NNAT;NNAT;BLCAP	5'UTR;5'UTR;5'UTR;5'UTR;TSS1500;TSS1500;5'UTR	0.792112	0.780105	0.841634	0.727115	0.830668	0.755456	0.730273	0.747054	0.712795	0.80679	0.776019	0.686679	0.663874	0.735611	0.687055	0.754964	0.829176	0.730356	0.733698	0.730365	0.721145	0.713327	0.687711	0.609177	0.623447	0.679913	0.657907	0.631006		0.672625	0.645779	0.684415	0.757992	0.561184	0.749609	BLCAP;BLCAP;BLCAP;BLCAP;NNAT;NNAT;BLCAP
cg14469070	chr20	36148803	BLCAP;BLCAP;BLCAP;BLCAP;NNAT;NNAT;BLCAP	5'UTR;5'UTR;5'UTR;5'UTR;TSS1500;TSS1500;5'UTR	0.67672	0.707891	0.776637	0.56655	0.718446	0.714485	0.591953	0.629696	0.615995	0.688348	0.696097	0.597272	0.533407	0.646408	0.580587	0.635921	0.679555	0.61676	0.625243	0.61894	0.589048	0.633935	0.616294	0.597838	0.638945	0.704488	0.667421	0.650853		0.714611	0.679449	0.724853	0.747023	0.57602	0.689306	BLCAP;BLCAP;BLCAP;BLCAP;NNAT;NNAT;BLCAP
cg22298088	chr20	36148860	BLCAP;BLCAP;BLCAP;BLCAP;NNAT;NNAT;BLCAP	5'UTR;5'UTR;5'UTR;5'UTR;TSS1500;TSS1500;5'UTR	0.749834	0.773289	0.815133	0.69896	0.772061	0.716711	0.59691	0.684023	0.693294	0.720603	0.717802	0.603238	0.579461	0.665923	0.590628	0.708386	0.742135	0.661313	0.650892	0.636518	0.633085	0.640935	0.64395	0.582338	0.523003	0.58724	0.585193	0.605199		0.579466	0.708497	0.642787	0.694372	0.4922	0.693559	BLCAP;BLCAP;BLCAP;BLCAP;NNAT;NNAT;BLCAP
cg22943498	chr20	36148928	BLCAP;BLCAP;BLCAP;BLCAP;NNAT;NNAT;BLCAP	5'UTR;5'UTR;5'UTR;5'UTR;TSS1500;TSS1500;5'UTR	0.677604	0.697495	0.775516	0.652195	0.774324	0.665079	0.521081	0.563753	0.585732	0.693503	0.703222	0.522686	0.443069	0.56826	0.497658	0.550061	0.679417	0.577016	0.534589	0.593004	0.58243	0.618202	0.543028	0.475978	0.508159	0.529712	0.486656	0.551433		0.525703	0.668202	0.609611	0.813077	0.491964	0.6413	BLCAP;BLCAP;BLCAP;BLCAP;NNAT;NNAT;BLCAP
cg14765818	chr20	36148954	BLCAP;BLCAP;BLCAP;BLCAP;NNAT;NNAT;BLCAP	5'UTR;5'UTR;5'UTR;5'UTR;TSS1500;TSS1500;5'UTR	0.606181	0.634499	0.718432	0.614051	0.638165	0.594323	0.57502	0.580551	0.598298	0.606546	0.597007	0.574099	0.552787	0.614704	0.557321	0.600566	0.612517	0.595147	0.590884	0.586738	0.558718	0.56712	0.575787	0.552267	0.504913	0.514789	0.581033	0.514566		0.614192	0.643484	0.621992	0.684484	0.494188	0.63509	BLCAP;BLCAP;BLCAP;BLCAP;NNAT;NNAT;BLCAP
cg15473473	chr20	36148994	BLCAP;BLCAP;BLCAP;BLCAP;NNAT;NNAT;BLCAP	5'UTR;5'UTR;5'UTR;5'UTR;TSS1500;TSS1500;5'UTR	0.607757	0.650506	0.710099	0.63341	0.671222	0.620604	0.523983	0.533788	0.568215	0.630101	0.63929	0.50034	0.495073	0.553159	0.498215	0.566427	0.607576	0.561829	0.528462	0.570444	0.532224	0.555998	0.508904	0.512758	0.479682	0.509343	0.547025	0.530638		0.586715	0.628069	0.579741	0.655835	0.442481	0.614191	BLCAP;BLCAP;BLCAP;BLCAP;NNAT;NNAT;BLCAP
cg07156273	chr20	36149013	BLCAP;BLCAP;BLCAP;BLCAP;NNAT;NNAT;BLCAP	5'UTR;5'UTR;5'UTR;5'UTR;TSS1500;TSS1500;5'UTR	0.701715	0.719126	0.795841	0.686633	0.737817	0.703139	0.572901	0.632558	0.622445	0.709783	0.732788	0.575813	0.537183	0.637735	0.547467	0.62902	0.715128	0.610093	0.618714	0.59307	0.602687	0.624868	0.542287	0.538756	0.529333	0.589154	0.605192	0.591381		0.618112	0.662228	0.640277	0.689481	0.474863	0.63406	BLCAP;BLCAP;BLCAP;BLCAP;NNAT;NNAT;BLCAP
cg01466133	chr20	36149022	BLCAP;BLCAP;BLCAP;BLCAP;NNAT;NNAT;BLCAP	5'UTR;5'UTR;5'UTR;5'UTR;TSS1500;TSS1500;5'UTR	0.63743	0.701976	0.769436	0.672429	0.753941	0.691946	0.548237	0.580212	0.610167	0.67741	0.796361	0.558276	0.551265	0.611383	0.577516	0.58089	0.656888	0.587082	0.615841	0.597545	0.604755	0.646396	0.53267	0.500347	0.534578	0.558356	0.621284	0.585429		0.592037	0.666262	0.6312	0.684122	0.490665	0.656759	BLCAP;BLCAP;BLCAP;BLCAP;NNAT;NNAT;BLCAP
cg24675557	chr20	36149081	BLCAP;BLCAP;BLCAP;BLCAP;NNAT;NNAT;BLCAP	5'UTR;5'UTR;5'UTR;5'UTR;TSS1500;TSS1500;5'UTR	0.629838	0.676189	0.744635	0.620773	0.706915	0.655783	0.533574	0.564834	0.593513	0.607617	0.66217	0.559016	0.477332	0.561804	0.502105	0.540062	0.611176	0.600074	0.529955	0.538577	0.55786	0.609422	0.5337	0.443591	0.454368	0.516613	0.580236	0.546307		0.621053	0.653926	0.609193	0.752682	0.451481	0.616754	BLCAP;BLCAP;BLCAP;BLCAP;NNAT;NNAT;BLCAP
cg20479660	chr20	36149112	BLCAP;BLCAP;BLCAP;BLCAP;NNAT;NNAT;BLCAP	5'UTR;5'UTR;5'UTR;5'UTR;TSS1500;TSS1500;5'UTR	0.619959	0.632369	0.686396	0.583291	0.667352	0.619469	0.528343	0.550724	0.60105	0.607766	0.621157	0.52027	0.48868	0.563364	0.497604	0.546498	0.58956	0.547618	0.532456	0.547986	0.506853	0.580816	0.499887	0.49276	0.514734	0.534077	0.591308	0.514809		0.58911	0.621595	0.602533	0.632489	0.445632	0.573113	BLCAP;BLCAP;BLCAP;BLCAP;NNAT;NNAT;BLCAP
cg22421148	chr20	36149119	BLCAP;BLCAP;BLCAP;BLCAP;NNAT;NNAT;BLCAP	5'UTR;5'UTR;5'UTR;5'UTR;TSS1500;TSS1500;5'UTR	0.61084	0.668697	0.717362	0.636327	0.676456	0.615954	0.532749	0.519341	0.600079	0.622263	0.658115	0.525996	0.488114	0.586363	0.514387	0.578465	0.608949	0.563823	0.547424	0.545916	0.551112	0.575686	0.533569	0.628402	0.548736	0.644126	0.632497	0.6302		0.687351	0.672416	0.681396	0.72668	0.498277	0.601515	BLCAP;BLCAP;BLCAP;BLCAP;NNAT;NNAT;BLCAP
cg22510412	chr20	36149121	BLCAP;BLCAP;BLCAP;BLCAP;NNAT;NNAT;BLCAP	5'UTR;5'UTR;5'UTR;5'UTR;TSS1500;TSS1500;5'UTR	0.648575	0.655089	0.734215	0.65704	0.699811	0.645717	0.540494	0.556767	0.595618	0.634709	0.689231	0.533026	0.505527	0.60765	0.510667	0.584926	0.635584	0.611559	0.567502	0.584124	0.5667	0.605716	0.539021	0.59158	0.594969	0.596998	0.641902	0.618177		0.618938	0.696138	0.688632	0.711662	0.504665	0.659473	BLCAP;BLCAP;BLCAP;BLCAP;NNAT;NNAT;BLCAP
cg03061677	chr20	36149185	BLCAP;BLCAP;BLCAP;BLCAP;NNAT;NNAT;BLCAP	5'UTR;5'UTR;5'UTR;5'UTR;TSS1500;TSS1500;5'UTR	0.592955	0.614311	0.655179	0.578206	0.625269	0.56898	0.49983	0.501345	0.497719	0.580355	0.590324	0.466853	0.420126	0.517168	0.503281	0.537348	0.552626	0.543395	0.48738	0.525729	0.512942	0.513375	0.512815	0.602171	0.51415	0.625085	0.624513	0.610535		0.641748	0.644785	0.646566	0.650096	0.519618	0.536664	BLCAP;BLCAP;BLCAP;BLCAP;NNAT;NNAT;BLCAP
cg00576435	chr20	36149188	BLCAP;BLCAP;BLCAP;BLCAP;NNAT;NNAT;BLCAP	5'UTR;5'UTR;5'UTR;5'UTR;TSS1500;TSS1500;5'UTR	0.579035	0.612324	0.677857	0.585353	0.591195	0.592021	0.490472	0.459251	0.553308	0.582297	0.590093	0.512884	0.477997	0.526784	0.486147	0.526301	0.538447	0.556074	0.483339	0.52301	0.494217	0.536833	0.521014	0.553854	0.501821	0.525788	0.584858	0.547126		0.570577	0.589652	0.55804	0.643201	0.456201	0.610436	BLCAP;BLCAP;BLCAP;BLCAP;NNAT;NNAT;BLCAP
cg18433380	chr20	36149194	BLCAP;BLCAP;BLCAP;BLCAP;NNAT;NNAT;BLCAP	5'UTR;5'UTR;5'UTR;5'UTR;TSS1500;TSS1500;5'UTR	0.6564	0.652453	0.691061	0.59285	0.646805	0.569267	0.485917	0.502276	0.56552	0.580662	0.618797	0.508042	0.489126	0.53209	0.469265	0.502119	0.587875	0.529396	0.4894	0.510596	0.511044	0.552783	0.516162	0.516809	0.489628	0.533514	0.52653	0.544945		0.522183	0.607734	0.563692	0.611707	0.45675	0.606029	BLCAP;BLCAP;BLCAP;BLCAP;NNAT;NNAT;BLCAP
cg16648571	chr20	36149231	BLCAP;BLCAP;BLCAP;BLCAP;NNAT;NNAT;BLCAP	5'UTR;5'UTR;5'UTR;5'UTR;TSS1500;TSS1500;5'UTR	0.49618	0.528288	0.617816	0.485457	0.498775	0.490861	0.450544	0.393349	0.462947	0.472304	0.473654	0.401327	0.374484	0.446566	0.416523	0.436373	0.455011	0.433173	0.449593	0.466315	0.422973	0.441928	0.430781	0.428139	0.372547	0.413255	0.475424	0.418212		0.429068	0.536212	0.399529	0.371573	0.363864	0.50328	BLCAP;BLCAP;BLCAP;BLCAP;NNAT;NNAT;BLCAP
cg04810287	chr20	36149271	BLCAP;BLCAP;BLCAP;BLCAP;NNAT;NNAT;BLCAP	5'UTR;5'UTR;5'UTR;5'UTR;TSS1500;TSS1500;5'UTR	0.571425	0.571278	0.647814	0.476566	0.502994	0.482859	0.412105	0.417892	0.454409	0.467522	0.48813	0.382492	0.343667	0.479851	0.377795	0.38924	0.416257	0.404696	0.403637	0.468254	0.426562	0.432811	0.413419	0.589118	0.47323	0.586528	0.574032	0.502012		0.580902	0.581172	0.563591	0.680242	0.446918	0.555343	BLCAP;BLCAP;BLCAP;BLCAP;NNAT;NNAT;BLCAP
cg25962605	chr20	36149452	BLCAP;NNAT;BLCAP;BLCAP;BLCAP;BLCAP;NNAT	5'UTR;TSS200;5'UTR;5'UTR;5'UTR;5'UTR;TSS200	0.571464	0.601431	0.621734	0.471197	0.508113	0.478368	0.489243	0.439296	0.464184	0.503549	0.485133	0.431436	0.40697	0.49069	0.436485	0.467354	0.484134	0.468486	0.456577	0.480666	0.467028	0.459433	0.465494	0.455608	0.463044	0.492548	0.474254	0.475245		0.431523	0.555941	0.463963	0.667075	0.359215	0.534924	BLCAP;NNAT;BLCAP;BLCAP;BLCAP;BLCAP;NNAT
cg21588305	chr20	36149455	BLCAP;NNAT;BLCAP;BLCAP;BLCAP;BLCAP;NNAT	5'UTR;TSS200;5'UTR;5'UTR;5'UTR;5'UTR;TSS200	0.685676	0.701713	0.780787	0.636627	0.694442	0.646419	0.613737	0.604634	0.638357	0.645615	0.675811	0.593423	0.561317	0.644203	0.569291	0.605317	0.656913	0.603632	0.622111	0.616216	0.601242	0.652641	0.593451	0.580837	0.544011	0.5868	0.599264	0.564957		0.600873	0.642407	0.678289	0.706577	0.533507	0.634829	BLCAP;NNAT;BLCAP;BLCAP;BLCAP;BLCAP;NNAT
cg13708635	chr20	36149656	NNAT;NNAT;BLCAP;NNAT;BLCAP;NNAT;BLCAP;BLCAP;BLCAP	5'UTR;1stExon;5'UTR;1stExon;5'UTR;5'UTR;5'UTR;5'UTR;5'UTR	0.562041	0.577894	0.600166	0.564954	0.528768	0.535598	0.512647	0.478263	0.538623	0.528032	0.546259	0.516206	0.486174	0.490655	0.507432	0.521364	0.545841	0.527177	0.510831	0.518954	0.520074	0.512371	0.508132	0.392758	0.355702	0.417596	0.475346	0.38431		0.509856	0.544852	0.493947	0.587885	0.416134	0.535823	NNAT;NNAT;BLCAP;NNAT;BLCAP;NNAT;BLCAP;BLCAP;BLCAP
cg11174847	chr20	36149706	NNAT;NNAT;BLCAP;NNAT;BLCAP;NNAT;BLCAP;BLCAP;BLCAP	5'UTR;1stExon;5'UTR;1stExon;5'UTR;5'UTR;5'UTR;5'UTR;5'UTR	0.596524	0.596958	0.641476	0.551465	0.568065	0.52559	0.556429	0.546276	0.549816	0.557262	0.588516	0.588833	0.512046	0.533767	0.544745	0.559457	0.535392	0.554055	0.543187	0.535244	0.548662	0.522054	0.54195	0.373606	0.382837	0.471546	0.450886	0.36428		0.477331	0.543337	0.495357	0.639975	0.390414	0.593673	NNAT;NNAT;BLCAP;NNAT;BLCAP;NNAT;BLCAP;BLCAP;BLCAP
cg23566503	chr20	36149750	NNAT;BLCAP;NNAT;BLCAP;BLCAP;BLCAP;BLCAP	1stExon;5'UTR;1stExon;5'UTR;5'UTR;5'UTR;5'UTR	0.428882	0.499639	0.523932	0.431172	0.427359	0.422672	0.435954	0.444511	0.406007	0.456816	0.448987	0.470958	0.407579	0.424248	0.422121	0.470503	0.43621	0.432655	0.414451	0.427136	0.425304	0.410213	0.420269	0.343288	0.29092	0.383024	0.434038	0.346496		0.4306	0.563454	0.451926	0.612486	0.299466	0.437528	NNAT;BLCAP;NNAT;BLCAP;BLCAP;BLCAP;BLCAP
cg10642330	chr20	36150061	BLCAP;BLCAP;BLCAP;NNAT;BLCAP;BLCAP;NNAT	5'UTR;5'UTR;5'UTR;Body;5'UTR;5'UTR;Body	0.463342	0.483697	0.50119	0.41383	0.337018	0.299533	0.368668	0.424702	0.411225	0.355452	0.381149	0.322851	0.269983	0.341751	0.376377	0.341397	0.418484	0.380462	0.394122	0.35557	0.32654	0.376772	0.381525	0.209647	0.147145	0.297744	0.319349	0.232604		0.271979	0.34152	0.29026	0.616549	0.167543	0.445226	BLCAP;BLCAP;BLCAP;NNAT;BLCAP;BLCAP;NNAT
cg22457903	chr20	42142417	L3MBTL;L3MBTL	TSS1500;TSS1500	0.487084	0.498052	0.527552	0.394279	0.415534	0.412246	0.437893	0.405843	0.424387	0.424464	0.415278	0.42249	0.411618	0.389395	0.427128	0.391859	0.397982	0.440193	0.367237	0.432439	0.439099	0.412179	0.429653	0.364766	0.383638	0.365603	0.382778	0.395455		0.507506	0.521627	0.496201	0.484416	0.465563	0.470765	L3MBTL;L3MBTL
cg20091959	chr20	42142451	L3MBTL;L3MBTL	TSS1500;TSS1500	0.54671	0.553668	0.568407	0.445901	0.464831	0.455838	0.473553	0.459713	0.464918	0.490047	0.483007	0.47052	0.459866	0.482045	0.47507	0.459367	0.465299	0.498215	0.46633	0.499131	0.488886	0.476145	0.464246	0.496824	0.455761	0.478109	0.462874	0.473187		0.590985	0.534242	0.565684	0.438052	0.505224	0.507892	L3MBTL;L3MBTL
cg17091610	chr20	42142484	L3MBTL;L3MBTL	TSS1500;TSS1500	0.520707	0.508307	0.572973	0.435571	0.448412	0.40479	0.436419	0.420587	0.456487	0.413911	0.447229	0.439396	0.462403	0.440019	0.452084	0.425257	0.435639	0.430686	0.418819	0.457311	0.425916	0.446366	0.427199	0.411485	0.40819	0.421872	0.398908	0.479223		0.559206	0.591565	0.538272	0.576099	0.494534	0.476926	L3MBTL;L3MBTL
cg23626798	chr20	42142494	L3MBTL;L3MBTL	TSS1500;TSS1500	0.483893	0.490773	0.538749	0.422169	0.431407	0.440444	0.440597	0.419341	0.440247	0.457181	0.42414	0.431237	0.436144	0.462591	0.448042	0.458269	0.432511	0.448608	0.410118	0.463911	0.442918	0.447827	0.406913	0.494609	0.48866	0.486782	0.502651	0.56189		0.62313	0.603129	0.574891	0.547407	0.540128	0.49977	L3MBTL;L3MBTL
cg15388309	chr20	42142559	L3MBTL;L3MBTL	TSS1500;TSS1500	0.52939	0.546469	0.559756	0.444735	0.437909	0.457746	0.477613	0.452955	0.482322	0.48521	0.45631	0.476724	0.465232	0.47466	0.516406	0.452135	0.454262	0.487877	0.474895	0.466314	0.500347	0.475303	0.483747	0.504444	0.492922	0.468981	0.551494	0.503455		0.669081	0.686294	0.644031	0.661476	0.594907	0.541133	L3MBTL;L3MBTL
cg16862791	chr20	42142596	L3MBTL;L3MBTL	TSS1500;TSS1500	0.525654	0.507171	0.518737	0.49887	0.479397	0.511701	0.522798	0.47709	0.521675	0.502322	0.529334	0.519186	0.47318	0.504002	0.524344	0.524921	0.518207	0.513409	0.535881	0.509667	0.507404	0.507024	0.506688	0.446311	0.425034	0.446282	0.448443	0.476578		0.544396	0.552182	0.611041	0.602665	0.500427	0.508447	L3MBTL;L3MBTL
cg06446163	chr20	42142671	L3MBTL;L3MBTL	TSS1500;TSS1500	0.50509	0.50782	0.492492	0.420818	0.429611	0.447577	0.437391	0.367227	0.459644	0.47172	0.430106	0.422946	0.415747	0.441923	0.464382	0.438724	0.442624	0.435683	0.454141	0.475077	0.454118	0.464167	0.447676	0.396814	0.427994	0.433554	0.43489	0.436013		0.548108	0.67425	0.626777	0.543587	0.505757	0.515169	L3MBTL;L3MBTL
cg04984575	chr20	42142673	L3MBTL;L3MBTL	TSS1500;TSS1500	0.560301	0.564874	0.53435	0.517459	0.463968	0.49286	0.554441	0.461645	0.547088	0.521524	0.498394	0.516762	0.458626	0.507722	0.558134	0.516669	0.534683	0.51865	0.612182	0.524721	0.511674	0.525037	0.497961	0.423179	0.4122	0.415252	0.437039	0.433305		0.568206	0.622496	0.677647	0.588849	0.555147	0.546088	L3MBTL;L3MBTL
cg02177317	chr20	42142699	L3MBTL;L3MBTL	TSS1500;TSS1500	0.648866	0.606627	0.64793	0.548093	0.555727	0.571093	0.575686	0.567126	0.554375	0.572612	0.581254	0.576285	0.539476	0.552842	0.578188	0.572557	0.589876	0.545837	0.57703	0.592352	0.587642	0.578699	0.554893	0.679476	0.603301	0.637765	0.650159	0.642705		0.760875	0.734676	0.779059	0.846973	0.694342	0.59926	L3MBTL;L3MBTL
cg20529070	chr20	42142751	L3MBTL;L3MBTL	TSS1500;TSS1500	0.551273	0.560281	0.550248	0.479018	0.470246	0.490869	0.493531	0.470088	0.465527	0.485932	0.486388	0.471982	0.469175	0.48688	0.499551	0.458579	0.471648	0.49887	0.44709	0.486112	0.474074	0.47817	0.482168	0.388676	0.415183	0.37819	0.426881	0.382997		0.552072	0.618616	0.626011	0.570525	0.525301	0.531163	L3MBTL;L3MBTL
cg10360552	chr20	42142766	L3MBTL;L3MBTL	TSS1500;TSS1500	0.556152	0.555312	0.519357	0.484824	0.495928	0.4877	0.516939	0.496147	0.515637	0.528737	0.496997	0.498588	0.457582	0.519446	0.516592	0.516432	0.469479	0.509067	0.528466	0.500595	0.51351	0.495343	0.510944	0.389636	0.396235	0.370854	0.400968	0.380124		0.527566	0.635161	0.60771	0.738286	0.543394	0.529561	L3MBTL;L3MBTL
cg18911945	chr20	42142784	L3MBTL;L3MBTL	TSS1500;TSS1500	0.552613	0.543277	0.551529	0.466811	0.453804	0.454331	0.490755	0.456747	0.452985	0.510345	0.469821	0.522523	0.437933	0.489252	0.153144	0.505504	0.429145	0.122963	0.492253	0.454654	0.472063	0.487309	0.459474	0.293423	0.304881	0.282631	0.310587	0.290092		0.460302	0.594587	0.572308	0.72593	0.478426	0.49692	L3MBTL;L3MBTL
cg01877937	chr20	42142847	L3MBTL;L3MBTL	TSS1500;TSS1500	0.448984	0.472541	0.454869	0.362684	0.371886	0.377096	0.405467	0.362814	0.384072	0.414759	0.376728	0.379656	0.321086	0.377047	0.420395	0.427431	0.383539	0.371757	0.417775	0.402052	0.398697	0.382787	0.376071	0.317669	0.31434	0.340767	0.345604	0.348408		0.56584	0.554229	0.526153	0.802735	0.444536	0.462531	L3MBTL;L3MBTL
cg08633313	chr20	42142852	L3MBTL;L3MBTL	TSS200;TSS200	0.503983	0.524778	0.520922	0.384029	0.386506	0.406176	0.425501	0.368054	0.410747	0.429266	0.429192	0.400092	0.354926	0.410773	0.441158	0.385251	0.438156	0.38748	0.420558	0.478616	0.409314	0.429884	0.405201	0.268591	0.255502	0.288155	0.313162	0.307662		0.527627	0.543719	0.568214	0.715934	0.466607	0.499063	L3MBTL;L3MBTL
cg12699433	chr20	42142897	L3MBTL;L3MBTL	TSS200;TSS200	0.501586	0.500804	0.464272	0.336747	0.405315	0.414124	0.437371	0.320389	0.426711	0.453217	0.393577	0.40867	0.353764	0.444808	0.434307	0.40159	0.421228	0.38508	0.46637	0.423198	0.406908	0.449869	0.387902	0.364869	0.255571	0.296663	0.334011	0.302589		0.453542	0.480536	0.555516	0.314938	0.463047	0.437044	L3MBTL;L3MBTL
cg11319028	chr20	42142947	L3MBTL;L3MBTL	TSS200;TSS200	0.562821	0.535228	0.575721	0.366641	0.39305	0.421116	0.419293	0.396502	0.422934	0.423086	0.446265	0.464774	0.424673	0.4434	0.473343	0.417705	0.486966	0.432388	0.462641	0.48575	0.400847	0.466972	0.485156	0.332035	0.306905	0.364558	0.272707	0.292676		0.399564	0.436519	0.515021	0.476511	0.489528	0.425134	L3MBTL;L3MBTL
cg22601123	chr20	42142995	L3MBTL;L3MBTL	TSS200;TSS200	0.533776	0.531825	0.529315	0.425595	0.462813	0.440256	0.448376	0.407567	0.469055	0.488494	0.476518	0.452095	0.466191	0.445981	0.46374	0.490011	0.545114	0.489022	0.531445	0.422852	0.492757	0.465255	0.482156	0.42302	0.425368	0.463327	0.344781	0.419669		0.500525	0.514184	0.601776	0.31907	0.518379	0.482243	L3MBTL;L3MBTL
cg22330467	chr20	42143015	L3MBTL;L3MBTL	TSS200;TSS200	0.644276	0.556948	0.616687	0.499744	0.491221	0.468823	0.52374	0.529796	0.546085	0.602205	0.483891	0.455812	0.435439	0.579437	0.575162	0.557621	0.56525	0.529324	0.547257	0.525512	0.533664	0.503809	0.512229	0.41837	0.381747	0.39883	0.36857	0.435587		0.611998	0.561678	0.604094	0.461526	0.547817	0.615629	L3MBTL;L3MBTL
cg14306330	chr20	42143045	L3MBTL;L3MBTL	TSS200;TSS200	0.485101	0.536901	0.436096	0.385025	0.436217	0.39554	0.392802	0.420517	0.441807	0.422026	0.421688	0.440082	0.403375	0.442165	0.454316	0.48007	0.433277	0.380271	0.461505	0.404529	0.460753	0.486026	0.487146	0.385901	0.372613	0.391369	0.269794	0.319839		0.318722	0.426622	0.507741	0.154165	0.541821	0.373092	L3MBTL;L3MBTL
cg01071811	chr20	42143080	L3MBTL;L3MBTL;L3MBTL;L3MBTL	5'UTR;1stExon;1stExon;5'UTR	0.671035	0.629994	0.681954	0.512769	0.532486	0.466144	0.504779	0.467194	0.545797	0.547512	0.490348	0.500425	0.475731	0.467209	0.512137	0.524833	0.617034	0.552415	0.570824	0.515371	0.557962	0.509326	0.539384	0.424832	0.416999	0.394498	0.397201	0.418707		0.55392	0.587248	0.593917	0.783075	0.552824	0.545633	L3MBTL;L3MBTL;L3MBTL;L3MBTL
cg02611863	chr20	42143096	L3MBTL;L3MBTL;L3MBTL;L3MBTL	5'UTR;1stExon;1stExon;5'UTR	0.560343	0.534386	0.608214	0.485713	0.512968	0.514901	0.452467	0.496017	0.540069	0.513942	0.515125	0.464793	0.470587	0.508408	0.497402	0.53447	0.563904	0.468392	0.566209	0.485155	0.494065	0.567127	0.463583	0.435814	0.430798	0.4009	0.416002	0.369212		0.522472	0.615519	0.598665	0.736574	0.551684	0.497133	L3MBTL;L3MBTL;L3MBTL;L3MBTL
cg15330298	chr20	42143174	L3MBTL;L3MBTL;L3MBTL;L3MBTL	5'UTR;1stExon;1stExon;5'UTR	0.605221	0.617399	0.582053	0.518903	0.508043	0.495099	0.507077	0.502136	0.523268	0.496934	0.492735	0.499662	0.486185	0.493371	0.539255	0.517994	0.529692	0.532175	0.553981	0.517191	0.523325	0.545516	0.525223	0.365748	0.444738	0.387716	0.411935	0.399425		0.633967	0.563994	0.629905	0.872745	0.571617	0.540954	L3MBTL;L3MBTL;L3MBTL;L3MBTL
cg20252111	chr20	42143211	L3MBTL;L3MBTL	1stExon;1stExon	0.562283	0.545951	0.562623	0.535891	0.549923	0.542345	0.533415	0.544484	0.551961	0.543541	0.524178	0.557059	0.512038	0.562246	0.536396	0.539753	0.525329	0.554354	0.533225	0.553929	0.551672	0.547022	0.554432	0.477805	0.490478	0.474786	0.518936	0.500434		0.619892	0.629202	0.632927	0.650033	0.586801	0.54728	L3MBTL;L3MBTL
cg15302378	chr20	42143399	L3MBTL;L3MBTL	1stExon;1stExon	0.699498	0.703425	0.678158	0.653426	0.667245	0.651642	0.658326	0.65342	0.650646	0.625615	0.652681	0.675979	0.637619	0.6242	0.652873	0.605904	0.690277	0.630427	0.696116	0.657605	0.64061	0.618083	0.595376	0.415623	0.447792	0.436416	0.451797	0.469536		0.590819	0.659637	0.683875	0.77956	0.656368	0.644614	L3MBTL;L3MBTL
cg09541000	chr20	42143489	L3MBTL;L3MBTL	Body;Body	0.613151	0.594154	0.655607	0.485013	0.489282	0.511226	0.608399	0.477939	0.515328	0.5306	0.501718	0.522743	0.501748	0.520534	0.54501	0.547358	0.559001	0.519856	0.552801	0.531151	0.526	0.509723	0.501571	0.348696	0.42179	0.364788	0.423363	0.381766		0.544937	0.606829	0.579788	0.651743	0.563954	0.565247	L3MBTL;L3MBTL
cg02472486	chr20	42143502	L3MBTL;L3MBTL	Body;Body	0.580968	0.577838	0.542452	0.492955	0.524449	0.50443	0.536756	0.521415	0.560053	0.488508	0.531492	0.51002	0.515291	0.530938	0.513698	0.509896	0.575141	0.5064	0.557175	0.494545	0.505866	0.53132	0.471408	0.259063	0.297881	0.304445	0.313143	0.310101		0.456592	0.530986	0.522382	0.582146	0.526958	0.523317	L3MBTL;L3MBTL
cg04132853	chr20	57414039	GNASAS;GNAS	Body;TSS1500	0.524001	0.576534	0.635218	0.54682	0.494707	0.520016	0.564783	0.578382	0.579854	0.539327	0.511325	0.568401	0.565492	0.571868	0.566912	0.563357	0.569113	0.53714	0.568506	0.592479	0.547146	0.54052	0.565818	0.584185	0.533543	0.581464	0.565674	0.509334		0.60028	0.638006	0.674744	0.559314	0.636366	0.529559	GNASAS;GNAS
cg25090051	chr20	57414059	GNASAS;GNAS	Body;TSS1500	0.501579	0.532179	0.559866	0.490841	0.466238	0.469859	0.555798	0.529196	0.524475	0.536442	0.483578	0.522472	0.573034	0.539971	0.558389	0.477901	0.538639	0.480754	0.523566	0.524646	0.501886	0.500818	0.519653	0.545064	0.564602	0.556204	0.551548	0.525576		0.621422	0.652923	0.690462	0.561033	0.629353	0.524983	GNASAS;GNAS
cg00732970	chr20	57414162	GNASAS;GNAS	Body;TSS1500	0.548722	0.516172	0.487938	0.467177	0.448052	0.470763	0.482995	0.493616	0.457701	0.478099	0.445288	0.473003	0.513117	0.486616	0.492688	0.456443	0.458744	0.470268	0.445347	0.461054	0.466987	0.477624	0.443251	0.467854	0.489619	0.431314	0.432245	0.415449		0.526346	0.488015	0.529639	0.411281	0.538656	0.436276	GNASAS;GNAS
cg17696847	chr20	57414217	GNASAS;GNAS	Body;TSS1500	0.511692	0.491646	0.579045	0.445643	0.414999	0.444964	0.503492	0.434592	0.477724	0.470132	0.439658	0.476363	0.500841	0.487064	0.519925	0.46812	0.471639	0.459858	0.458408	0.52203	0.446369	0.505796	0.484543	0.455157	0.530078	0.50129	0.457367	0.426149		0.538667	0.536787	0.558597	0.467754	0.549009	0.485822	GNASAS;GNAS
cg23732978	chr20	57414274	GNASAS;GNAS	Body;TSS1500	0.793502	0.644883	0.732837	0.574525	0.653044	0.559238	0.756202	0.537128	0.482959	0.484684	0.556238	0.382326	0.57474	0.503403	0.654892	0.574757	0.652535	0.677973	0.568685	0.620787	0.467174	0.70176	0.539455	0.535299	0.570084	0.548333	0.683556	0.468112		0.640325	0.651984	0.640288	0.601351	0.632501	0.525682	GNASAS;GNAS
cg20019489	chr20	57414351	GNASAS;GNAS	Body;TSS1500	0.712443	0.747989	0.693204	0.65988	0.586934	0.646855	0.66306	0.590717	0.644761	0.653714	0.697567	0.63286	0.722766	0.684304	0.699634	0.638588	0.673066	0.693506	0.738256	0.684994	0.60513	0.69069	0.611947	0.695131	0.55078	0.630489	0.68078	0.529026		0.679886	0.641463	0.680746	0.516454	0.686641	0.64765	GNASAS;GNAS
cg02274728	chr20	57414407	GNASAS;GNAS	Body;TSS1500	0.545132	0.571442	0.585101	0.473959	0.481979	0.493953	0.532215	0.46659	0.519446	0.516481	0.536389	0.541471	0.485854	0.509019	0.536821	0.490141	0.543043	0.50741	0.574851	0.552906	0.504631	0.551456	0.526244	0.515847	0.484521	0.413904	0.482045	0.385106		0.535608	0.557739	0.580075	0.556323	0.60016	0.504914	GNASAS;GNAS
cg12054318	chr20	57414529	GNASAS;GNAS	Body;TSS1500	0.626188	0.58789	0.599076	0.431204	0.430983	0.464021	0.475088	0.434217	0.434235	0.467998	0.495895	0.437067	0.453214	0.467153	0.458794	0.426416	0.465394	0.447018	0.489245	0.505912	0.494116	0.459292	0.485489	0.324965	0.388418	0.343051	0.381528	0.356575		0.4992	0.579385	0.559112	0.558123	0.573696	0.513526	GNASAS;GNAS
cg25268451	chr20	57414539	GNASAS;GNAS	Body;TSS1500	0.569941	0.584034	0.531431	0.429426	0.471196	0.472401	0.502496	0.4302	0.473377	0.49763	0.512522	0.521216	0.438443	0.455803	0.516787	0.459798	0.48032	0.464218	0.487483	0.453481	0.476212	0.4595	0.496621	0.373176	0.430291	0.397794	0.363828	0.36205		0.545183	0.631717	0.568529	0.568579	0.589077	0.521317	GNASAS;GNAS
cg11996914	chr20	57414578	GNASAS;GNAS	Body;TSS1500	0.5398	0.552247	0.564821	0.512306	0.492976	0.493355	0.496334	0.465149	0.519895	0.533743	0.510156	0.496786	0.486266	0.524171	0.526537	0.484007	0.515967	0.519811	0.52194	0.499161	0.520147	0.519332	0.509953	0.436167	0.449889	0.442631	0.479273	0.428231		0.544625	0.587639	0.587782	0.563104	0.537736	0.527183	GNASAS;GNAS
cg21330323	chr20	57414596	GNASAS;GNAS	Body;TSS200	0.544994	0.523788	0.527227	0.481699	0.489307	0.472583	0.469558	0.446783	0.497594	0.494693	0.504092	0.494551	0.45376	0.465285	0.485331	0.488086	0.487314	0.483585	0.484398	0.498819	0.477339	0.466533	0.478636	0.465751	0.443835	0.437489	0.52768	0.450739		0.511045	0.571508	0.59733	0.565208	0.569403	0.494951	GNASAS;GNAS
cg06163629	chr20	57414884	GNASAS;GNAS;GNAS	Body;1stExon;5'UTR	0.481472	0.48134	0.492067	0.445783	0.450464	0.444013	0.464547	0.43117	0.472719	0.436795	0.465233	0.468415	0.442531	0.451674	0.4797	0.453666	0.463168	0.478175	0.474888	0.475288	0.464345	0.462172	0.444712	0.325821	0.319075	0.347937	0.391506	0.362716		0.499404	0.586401	0.53346	0.547525	0.516416	0.517889	GNASAS;GNAS;GNAS
cg14597908	chr20	57414960	GNASAS;GNAS;GNAS	Body;1stExon;5'UTR	0.474775	0.469119	0.497526	0.404755	0.390088	0.386648	0.405764	0.400414	0.406561	0.385482	0.40167	0.380195	0.389792	0.399143	0.410061	0.391614	0.376651	0.419497	0.411847	0.391209	0.413971	0.39921	0.429934	0.349925	0.353243	0.355092	0.373248	0.302268		0.53239	0.586825	0.566033	0.505056	0.536138	0.46903	GNASAS;GNAS;GNAS
cg00765653	chr20	57415144	GNASAS;GNAS;GNAS	Body;1stExon;5'UTR	0.583292	0.590227	0.564804	0.554821	0.558263	0.558291	0.585277	0.568503	0.591171	0.548773	0.552879	0.590706	0.547258	0.557978	0.59034	0.572823	0.575456	0.571667	0.572537	0.573694	0.600018	0.593615	0.562451	0.39582	0.396942	0.403934	0.424358	0.412861		0.578376	0.622891	0.617928	0.518674	0.570474	0.590205	GNASAS;GNAS;GNAS
cg14728235	chr20	57415177	GNASAS;GNAS	Body;1stExon	0.589911	0.583333	0.588763	0.534117	0.55204	0.544368	0.572675	0.533703	0.551509	0.546518	0.551963	0.558009	0.544556	0.554217	0.563788	0.538663	0.581298	0.56416	0.550978	0.575117	0.570132	0.565376	0.5556	0.399603	0.440891	0.408388	0.465091	0.434534		0.601559	0.629206	0.675025	0.550031	0.603848	0.597262	GNASAS;GNAS
cg05558390	chr20	57415377	GNASAS;GNAS	Body;1stExon	0.41376	0.421155	0.39301	0.357593	0.311586	0.282059	0.308582	0.327535	0.305408	0.323977	0.303408	0.270103	0.294611	0.308699	0.33476	0.317258	0.264905	0.307224	0.316434	0.305973	0.36169	0.324007	0.318829	0.113198	0.134246	0.100831	0.116515	0.155103		0.340736	0.491679	0.422922	0.317673	0.339094	0.353517	GNASAS;GNAS
cg19296354	chr20	57415697	GNASAS;GNAS	Body;1stExon	0.526012	0.508738	0.523141	0.4551	0.393033	0.385514	0.422985	0.384994	0.408151	0.378672	0.393296	0.407911	0.366605	0.408877	0.414031	0.426722	0.395631	0.476075	0.396949	0.399111	0.4253	0.425378	0.411312	0.302315	0.298772	0.314773	0.36145	0.323635		0.525894	0.60138	0.530171	0.567973	0.523217	0.522298	GNASAS;GNAS
cg24975842	chr20	57416221	GNASAS;GNAS	Body;3'UTR	0.534859	0.568004	0.544421	0.495369	0.479441	0.476295	0.477979	0.423518	0.486073	0.46095	0.454957	0.494619	0.454698	0.478122	0.467777	0.476238	0.488766	0.507279	0.467175	0.482659	0.493682	0.483928	0.466067	0.296974	0.307864	0.29814	0.370029	0.310864		0.567744	0.589942	0.58595	0.540475	0.505925	0.446618	GNASAS;GNAS
cg18619398	chr20	57416506	GNASAS;GNAS	Body;3'UTR	0.441223	0.441181	0.442806	0.361758	0.361867	0.337446	0.367407	0.342522	0.375875	0.369473	0.841552	0.355459	0.348557	0.378709	0.362212	0.340841	0.358697	0.396092	0.351026	0.381208	0.373201	0.393977	0.360139	0.35405	0.298071	0.349562	0.410435	0.355691		0.546878	0.53945	0.543188	0.522348	0.50422	0.489788	GNASAS;GNAS
cg01355739	chr20	57416888	GNASAS;GNAS	Body;3'UTR	0.568566	0.565349	0.564008	0.487771	0.433116	0.453155	0.487689	0.482858	0.450562	0.456964	0.468948	0.443447	0.425848	0.444179	0.444187	0.448829	0.440876	0.468995	0.462336	0.474415	0.462019	0.467072	0.455963	0.424063	0.453132	0.50614	0.52925	0.444142		0.659594	0.575627	0.654564	0.66446	0.598259	0.574743	GNASAS;GNAS
cg20582984	chr20	57417233	GNASAS;GNAS	Body;3'UTR	0.62723	0.637571	0.607259	0.549288	0.485792	0.523602	0.563979	0.576146	0.582673	0.574796	0.565953	0.557353	0.526312	0.520105	0.522729	0.522226	0.581873	0.545099	0.59572	0.52994	0.556398	0.554648	0.53783	0.461122	0.451896	0.495698	0.499398	0.475264		0.67981	0.684537	0.71845	0.736668	0.674504	0.598422	GNASAS;GNAS
cg18949315	chr20	57418015	GNASAS;GNAS	Body;3'UTR	0.54427	0.597833	0.547174	0.505222	0.47512	0.465243	0.524892	0.512455	0.515649	0.519551	0.472031	0.507657	0.459844	0.504382	0.496715	0.51664	0.505908	0.484141	0.482241	0.447426	0.476386	0.476559	0.493477	0.40081	0.453214	0.422997	0.42615	0.469657		0.594246	0.630262	0.529228	0.596741	0.575884	0.480376	GNASAS;GNAS
cg18935491	chr20	57425979	GNASAS;GNAS	TSS200;3'UTR	0.559391	0.580251	0.564485	0.525305	0.510587	0.485761	0.506424	0.479481	0.510477	0.533197	0.507071	0.504124	0.476851	0.513904	0.510454	0.517784	0.503351	0.505131	0.555856	0.487079	0.510783	0.531688	0.512795	0.374266	0.431521	0.369273	0.44655	0.3839		0.554306	0.608374	0.519732	0.64389	0.491018	0.540033	GNASAS;GNAS
cg24203465	chr20	57425986	GNASAS;GNAS	TSS200;3'UTR	0.532816	0.507929	0.540292	0.469919	0.415184	0.430669	0.452831	0.432048	0.433578	0.450727	0.450875	0.44704	0.428557	0.460037	0.469823	0.439978	0.444602	0.470282	0.424569	0.461753	0.441067	0.465242	0.439518	0.390276	0.391472	0.440059	0.411096	0.332855		0.451281	0.515634	0.464364	0.522348	0.457101	0.486776	GNASAS;GNAS
cg26102503	chr20	57425994	GNASAS;GNAS	TSS200;3'UTR	0.482957	0.493445	0.49823	0.475911	0.390521	0.353512	0.433637	0.381401	0.396954	0.413238	0.406141	0.393976	0.375863	0.3876	0.481987	0.376379	0.374143	0.418464	0.363824	0.403333	0.386078	0.422008	0.384451	0.35435	0.334347	0.439309	0.401124	0.327394		0.455931	0.531066	0.474446	0.515191	0.479355	0.391269	GNASAS;GNAS
cg03344105	chr20	57426131	GNASAS;GNAS	TSS200;3'UTR	0.536985	0.521996	0.538306	0.40833	0.394725	0.420415	0.45032	0.445884	0.424784	0.380642	0.414983	0.419577	0.410167	0.418146	0.407049	0.423848	0.39171	0.438716	0.406579	0.437785	0.445115	0.417521	0.413786	0.367477	0.400964	0.347785	0.397445	0.376269		0.479244	0.491421	0.517624	0.774536	0.411268	0.488299	GNASAS;GNAS
cg14660776	chr20	57426138	GNASAS;GNAS	TSS200;3'UTR	0.492024	0.47104	0.469279	0.361637	0.334808	0.38344	0.367204	0.354779	0.375598	0.350964	0.379086	0.363773	0.352414	0.382351	0.366235	0.344889	0.329628	0.385486	0.369282	0.395771	0.384978	0.384802	0.36983	0.304272	0.364452	0.287161	0.304411	0.359953		0.410752	0.405978	0.437922	0.619113	0.368938	0.446753	GNASAS;GNAS
cg19592829	chr20	57426215	GNAS;GNASAS	3'UTR;TSS1500	0.531526	0.537557	0.555278	0.448653	0.367421	0.367883	0.440033	0.337286	0.40338	0.43361	0.401664	0.418105	0.385883	0.405608	0.42257	0.421771	0.40224	0.413626	0.40656	0.378393	0.422301	0.431786	0.394606	0.436495	0.488557	0.447959	0.509217	0.438685		0.583483	0.667253	0.626859	0.557263	0.491709	0.495119	GNAS;GNASAS
cg20401058	chr20	57426240	GNAS;GNASAS	3'UTR;TSS1500	0.510693	0.488933	0.516361	0.391349	0.39422	0.431142	0.450706	0.453698	0.411118	0.381799	0.39076	0.439515	0.427321	0.435792	0.417877	0.409714	0.430447	0.427104	0.406311	0.414795	0.465623	0.441325	0.422712	0.312899	0.303535	0.32278	0.226057	0.316331		0.303949	0.355851	0.33242	0.351728	0.313051	0.448309	GNAS;GNASAS
cg09123158	chr20	57426264	GNAS;GNASAS	3'UTR;TSS1500	0.6787	0.658455	0.687307	0.564854	0.496966	0.505665	0.588754	0.56268	0.602238	0.507987	0.570129	0.595753	0.580783	0.54588	0.600536	0.509515	0.582554	0.580774	0.646724	0.63031	0.615759	0.577667	0.555339	0.574939	0.667857	0.592504	0.612901	0.656091		0.81172	0.775593	0.787651	0.910687	0.63653	0.637771	GNAS;GNASAS
cg19140375	chr20	57426274	GNAS;GNASAS	3'UTR;TSS1500	0.552285	0.539444	0.565518	0.456491	0.454411	0.436588	0.485518	0.509854	0.477564	0.422325	0.476088	0.514158	0.520382	0.505732	0.481793	0.458617	0.474001	0.465515	0.519322	0.497261	0.475349	0.506481	0.493065	0.224412	0.310168	0.242861	0.284584	0.340069		0.754717	0.857769	0.745358	0.833466	0.270765	0.52153	GNAS;GNASAS
cg11669839	chr20	57426322	GNAS;GNASAS	3'UTR;TSS1500	0.458893	0.464415	0.458473	0.379838	0.352373	0.343044	0.382137	0.329438	0.373153	0.398533	0.364113	0.374508	0.369551	0.381866	0.394382	0.355585	0.362397	0.381875	0.363678	0.394623	0.361188	0.39321	0.361896	0.308938	0.345212	0.334619	0.403546	0.288028		0.374465	0.432037	0.38743	0.29233	0.338483	0.430549	GNAS;GNASAS
cg17841572	chr20	57426368	GNAS;GNASAS	3'UTR;TSS1500	0.506196	0.492374	0.506697	0.386739	0.38001	0.381828	0.414884	0.386707	0.404157	0.391094	0.398193	0.400425	0.36536	0.391795	0.403844	0.407766	0.383012	0.404476	0.395868	0.439102	0.43058	0.40278	0.39627	0.325575	0.390264	0.308108	0.336458	0.362171		0.463839	0.482188	0.497713	0.48144	0.381281	0.48301	GNAS;GNASAS
cg25229306	chr20	57426374	GNAS;GNASAS	3'UTR;TSS1500	0.572981	0.583763	0.5839	0.458144	0.433627	0.441378	0.456992	0.49074	0.471019	0.442234	0.470871	0.474174	0.467611	0.459111	0.46727	0.434955	0.442108	0.484012	0.437792	0.466772	0.489206	0.46252	0.47396	0.397844	0.40196	0.370385	0.403157	0.433291		0.53919	0.57358	0.57925	0.598104	0.460729	0.545027	GNAS;GNASAS
cg14482474	chr20	57426383	GNAS;GNASAS	3'UTR;TSS1500	0.539394	0.546745	0.552431	0.454488	0.455421	0.46606	0.466121	0.47314	0.477342	0.476938	0.472965	0.457635	0.444156	0.457255	0.467364	0.459567	0.460463	0.497674	0.452297	0.490791	0.489891	0.459365	0.451326	0.412617	0.415841	0.399078	0.406897	0.397689		0.526573	0.511255	0.583261	0.63117	0.453969	0.533597	GNAS;GNASAS
cg08166863	chr20	57426391	GNAS;GNASAS	3'UTR;TSS1500	0.578883	0.613144	0.585436	0.504673	0.501738	0.503988	0.520616	0.51733	0.543283	0.501456	0.517977	0.50745	0.476027	0.528863	0.515768	0.507794	0.529925	0.513216	0.508766	0.530784	0.524301	0.500398	0.498396	0.384007	0.399127	0.378717	0.436286	0.42414		0.518484	0.526993	0.59975	0.592248	0.451826	0.534361	GNAS;GNASAS
cg11285807	chr20	57426395	GNAS;GNASAS	3'UTR;TSS1500	0.519573	0.52518	0.523655	0.463668	0.44	0.451714	0.484154	0.470209	0.487229	0.443276	0.484264	0.457723	0.440098	0.442256	0.447245	0.451956	0.439063	0.452689	0.463414	0.489336	0.457897	0.474746	0.467599	0.41702	0.432409	0.389993	0.473162	0.429248		0.530129	0.533758	0.591857	0.562733	0.44356	0.45529	GNAS;GNASAS
cg06200857	chr20	57426420	GNAS;GNASAS	3'UTR;TSS1500	0.544831	0.57421	0.555994	0.623955	0.490571	0.375043	0.503473	0.391798	0.496371	0.48561	0.481279	0.499888	0.48792	0.488358	0.629631	0.505917	0.487849	0.594889	0.614921	0.509704	0.414387	0.477867	0.477787	0.462647	0.45442	0.557509	0.594173	0.425762		0.396583	0.439714	0.439796	0.365953	0.455	0.596319	GNAS;GNASAS
cg08091561	chr20	57426425	GNAS;GNASAS	3'UTR;TSS1500	0.507861	0.506149	0.519828	0.575585	0.426093	0.360688	0.429193	0.331736	0.436701	0.462348	0.419494	0.441235	0.447579	0.444849	0.556983	0.408136	0.418866	0.572587	0.541898	0.440342	0.354695	0.433692	0.45097	0.41348	0.41164	0.57101	0.585086	0.424245		0.395469	0.452287	0.43975	0.393997	0.460632	0.540719	GNAS;GNASAS
cg22860367	chr20	57426538	GNAS;GNAS;GNAS;GNASAS	TSS1500;TSS1500;3'UTR;TSS1500	0.47833	0.478965	0.500744	0.391178	0.385936	0.373377	0.381347	0.343356	0.381363	0.374611	0.383271	0.380151	0.345572	0.376378	0.387449	0.384532	0.38314	0.421845	0.385117	0.419246	0.420636	0.381644	0.398031	0.345847	0.330258	0.373723	0.397609	0.341155		0.259495	0.326379	0.317044	0.322266	0.253738	0.450546	GNAS;GNAS;GNAS;GNASAS
cg07947033	chr20	57426545	GNAS;GNAS;GNAS;GNASAS	TSS1500;TSS1500;3'UTR;TSS1500	0.541328	0.530755	0.544527	0.567458	0.475282	0.364782	0.509304	0.379867	0.505942	0.45246	0.480215	0.509407	0.496136	0.477426	0.574637	0.502304	0.479388	0.572914	0.580312	0.487942	0.366485	0.522252	0.500355	0.402546	0.376771	0.542223	0.599794	0.460275		0.285493	0.387097	0.392518	0.319413	0.273987	0.468727	GNAS;GNAS;GNAS;GNASAS
cg06693667	chr20	57426570	GNAS;GNAS;GNAS;GNASAS	TSS1500;TSS1500;3'UTR;TSS1500	0.554897	0.534966	0.550924	0.458277	0.428079	0.411027	0.433708	0.43483	0.44589	0.450235	0.437213	0.452103	0.430913	0.439617	0.457095	0.447878	0.429255	0.502873	0.441103	0.464534	0.430066	0.453624	0.423832	0.410747	0.421735	0.439666	0.447684	0.418122		0.379439	0.404795	0.428252	0.480033	0.402767	0.497882	GNAS;GNAS;GNAS;GNASAS
cg04677683	chr20	57426743	GNAS;GNAS;GNAS;GNASAS	TSS1500;TSS1500;3'UTR;TSS1500	0.505247	0.494419	0.500982	0.498547	0.357486	0.355781	0.420298	0.355071	0.399483	0.37218	0.411567	0.418268	0.379092	0.39655	0.470419	0.426022	0.394275	0.501657	0.47767	0.442222	0.404259	0.409505	0.360417	0.38899	0.419698	0.451914	0.461355	0.391933		0.360228	0.387431	0.423235	0.360376	0.364311	0.514474	GNAS;GNAS;GNAS;GNASAS
cg15160445	chr20	57426749	GNAS;GNAS;GNAS;GNASAS	TSS1500;TSS1500;3'UTR;TSS1500	0.558169	0.547366	0.570587	0.537219	0.43835	0.406271	0.491615	0.403413	0.488255	0.416745	0.482706	0.461248	0.447602	0.48652	0.550056	0.485322	0.436809	0.560362	0.543064	0.505642	0.43514	0.457662	0.424684	0.450407	0.459697	0.511692	0.532375	0.475658		0.364566	0.409445	0.448902	0.388215	0.43621	0.573537	GNAS;GNAS;GNAS;GNASAS
cg25326570	chr20	57426757	GNAS;GNAS;GNAS;GNASAS	TSS1500;TSS1500;3'UTR;TSS1500	0.515215	0.522593	0.531525	0.530691	0.416369	0.418708	0.477525	0.39214	0.46213	0.432311	0.462872	0.441047	0.429796	0.455036	0.517059	0.453057	0.447698	0.527173	0.517474	0.493843	0.443614	0.469962	0.420631	0.494118	0.490584	0.503659	0.554403	0.465726		0.317041	0.430787	0.354317	0.390767	0.394868	0.584648	GNAS;GNAS;GNAS;GNASAS
cg23249369	chr20	57426759	GNAS;GNAS;GNAS;GNASAS	TSS1500;TSS1500;3'UTR;TSS1500	0.550133	0.559384	0.545806	0.562055	0.478826	0.498757	0.537702	0.49879	0.506566	0.508274	0.518195	0.532772	0.4853	0.51707	0.581143	0.527727	0.544823	0.555961	0.60874	0.522993	0.506177	0.514548	0.494978	0.492161	0.529982	0.518241	0.537391	0.511798		0.329788	0.447346	0.401903	0.467358	0.44443	0.600869	GNAS;GNAS;GNAS;GNASAS
cg01715551	chr20	57426789	GNAS;GNAS;GNAS;GNASAS	TSS1500;TSS1500;3'UTR;TSS1500	0.480565	0.47332	0.496093	0.448576	0.427541	0.378997	0.395515	0.38924	0.433965	0.399564	0.419075	0.421024	0.39858	0.422939	0.434294	0.430963	0.3998	0.448267	0.408178	0.418973	0.413248	0.452876	0.408466	0.399639	0.387253	0.394868	0.429133	0.383765		0.293314	0.386318	0.412345	0.413205	0.296497	0.46166	GNAS;GNAS;GNAS;GNASAS
cg14176797	chr20	57426801	GNAS;GNAS;GNAS;GNASAS	TSS1500;TSS1500;3'UTR;TSS1500	0.554375	0.562926	0.557813	0.44244	0.422335	0.421474	0.438385	0.395515	0.454953	0.406158	0.431549	0.433138	0.403609	0.454355	0.454729	0.427394	0.420652	0.442311	0.418594	0.457341	0.447875	0.449377	0.416123	0.378038	0.404442	0.374331	0.461239	0.383037		0.314069	0.39847	0.40939	0.477074	0.303996	0.482746	GNAS;GNAS;GNAS;GNASAS
cg04457481	chr20	57426835	GNAS;GNAS;GNAS;GNASAS	TSS1500;TSS1500;3'UTR;TSS1500	0.520621	0.544053	0.545993	0.47032	0.436406	0.422864	0.452645	0.365422	0.446967	0.413586	0.450128	0.425518	0.408864	0.470403	0.421593	0.452359	0.447845	0.455598	0.421227	0.453484	0.448394	0.475769	0.445676	0.366642	0.36914	0.361538	0.454852	0.378871		0.201621	0.299537	0.300778	0.495466	0.214102	0.514006	GNAS;GNAS;GNAS;GNASAS
cg27262796	chr20	57426858	GNAS;GNAS;GNAS;GNASAS	TSS1500;TSS1500;3'UTR;TSS1500	0.566444	0.538107	0.525953	0.476569	0.470287	0.507574	0.493679	0.472984	0.511845	0.485287	0.522149	0.496412	0.470157	0.498594	0.473147	0.50475	0.537214	0.507903	0.523357	0.503859	0.532434	0.544971	0.514707	0.364013	0.349265	0.336915	0.347807	0.361832		0.187941	0.261865	0.360998	0.357396	0.249756	0.535564	GNAS;GNAS;GNAS;GNASAS
cg21938532	chr20	57426931	GNAS;GNAS;GNAS;GNASAS	TSS1500;TSS1500;3'UTR;TSS1500	0.530911	0.522902	0.509594	0.478347	0.475077	0.473946	0.522782	0.484002	0.485706	0.48748	0.498134	0.498454	0.468434	0.503573	0.483942	0.515414	0.538303	0.507537	0.550849	0.496432	0.460352	0.520288	0.492039	0.405887	0.384275	0.367731	0.412616	0.349896		0.277742	0.336983	0.283051	0.262045	0.289472	0.544006	GNAS;GNAS;GNAS;GNASAS
cg22989942	chr20	57426950	GNAS;GNAS;GNAS;GNASAS	TSS1500;TSS1500;3'UTR;TSS1500	0.609446	0.628694	0.610564	0.579762	0.562563	0.529884	0.576078	0.524413	0.567451	0.563363	0.560516	0.585063	0.546136	0.58335	0.57129	0.538158	0.564974	0.587707	0.573165	0.60231	0.56566	0.550613	0.562266	0.433378	0.496789	0.444733	0.515961	0.454038		0.336162	0.425663	0.428694	0.513448	0.368542	0.543185	GNAS;GNAS;GNAS;GNASAS
cg18224653	chr20	57426979	GNAS;GNAS;GNAS;GNASAS	TSS1500;TSS1500;3'UTR;TSS1500	0.534813	0.54914	0.578708	0.513034	0.481154	0.492319	0.510623	0.486044	0.50614	0.467298	0.493036	0.506756	0.498695	0.510953	0.505211	0.510878	0.532979	0.506517	0.510073	0.487736	0.494337	0.520313	0.505546	0.346816	0.404277	0.349442	0.443785	0.375426		0.264038	0.407312	0.321003	0.540653	0.234705	0.46752	GNAS;GNAS;GNAS;GNASAS
cg14309385	chr20	57427010	GNAS;GNAS;GNAS;GNASAS	TSS1500;TSS1500;3'UTR;TSS1500	0.55968	0.564176	0.573678	0.509395	0.513761	0.520582	0.530755	0.521118	0.514276	0.490635	0.543319	0.50762	0.524242	0.508887	0.510033	0.557054	0.537947	0.53423	0.520128	0.552311	0.504297	0.533434	0.552885	0.432061	0.467182	0.456637	0.484847	0.460482		0.408565	0.44898	0.493967	0.488447	0.42519	0.530142	GNAS;GNAS;GNAS;GNASAS
cg05309239	chr20	57427017	GNAS;GNAS;GNAS;GNASAS	TSS1500;TSS1500;3'UTR;TSS1500	0.533883	0.528605	0.555071	0.492169	0.469138	0.501266	0.492222	0.455215	0.471677	0.440983	0.49303	0.465624	0.412762	0.488375	0.466635	0.449458	0.503655	0.467043	0.472664	0.47721	0.497494	0.494495	0.475517	0.399689	0.362181	0.374873	0.446125	0.415136		0.208465	0.330653	0.339102	0.385786	0.323146	0.499234	GNAS;GNAS;GNAS;GNASAS
cg12573482	chr20	57427030	GNAS;GNAS;GNAS;GNASAS	TSS1500;TSS1500;3'UTR;TSS1500	0.514468	0.520152	0.511086	0.412838	0.392517	0.374951	0.430629	0.387882	0.397137	0.395278	0.398308	0.395061	0.383963	0.407222	0.402342	0.404829	0.422238	0.428072	0.386876	0.425615	0.392252	0.409592	0.415305	0.314441	0.331491	0.29149	0.359972	0.3274		0.293275	0.322609	0.352167	0.347025	0.257066	0.451651	GNAS;GNAS;GNAS;GNASAS
cg06324048	chr20	57427103	GNAS;GNAS;GNAS;GNASAS	TSS1500;TSS1500;3'UTR;TSS1500	0.505304	0.537025	0.574958	0.505972	0.493891	0.494948	0.517903	0.478515	0.506605	0.444522	0.480329	0.499707	0.454991	0.494514	0.490142	0.48645	0.498338	0.431731	0.548402	0.476567	0.485481	0.529828	0.496484	0.318187	0.344256	0.340053	0.402452	0.346234		0.202116	0.281436	0.295272	0.183269	0.141191	0.539642	GNAS;GNAS;GNAS;GNASAS
cg24617313	chr20	57427146	GNAS;GNAS;GNAS;GNASAS	TSS1500;TSS1500;3'UTR;TSS1500	0.465445	0.526223	0.494164	0.658559	0.273378	0.265862	0.456988	0.270685	0.465052	0.26473	0.46439	0.462626	0.445334	0.482741	0.644391	0.448654	0.483958	0.637052	0.668647	0.449976	0.316446	0.471815	0.279698	0.506231	0.459295	0.647005	0.71352	0.516444		0.126316	0.263602	0.286385	0.126651	0.289284	0.558836	GNAS;GNAS;GNAS;GNASAS
cg03908391	chr20	57427170	GNAS;GNAS;GNAS;GNASAS	TSS1500;TSS1500;3'UTR;TSS1500	0.523028	0.644528	0.647167	0.553863	0.55672	0.557642	0.593935	0.470172	0.5687	0.485964	0.574589	0.523513	0.468109	0.583675	0.549982	0.591604	0.576857	0.563432	0.474785	0.522666	0.549079	0.548207	0.592655	0.306667	0.326639	0.341308	0.357434	0.43162		0.1613	0.315878	0.287679	0.362444	0.23933	0.566784	GNAS;GNAS;GNAS;GNASAS
cg22290117	chr20	57427173	GNAS;GNAS;GNAS;GNASAS	TSS1500;TSS1500;3'UTR;TSS1500	0.539006	0.56434	0.592207	0.492223	0.508023	0.480456	0.531854	0.449339	0.511769	0.437772	0.521193	0.465029	0.467898	0.515333	0.483341	0.528492	0.499031	0.527075	0.492643	0.501095	0.487181	0.523112	0.520602	0.370393	0.394201	0.471307	0.438827	0.456315		0.316145	0.452212	0.391662	0.464064	0.276227	0.566581	GNAS;GNAS;GNAS;GNASAS
cg26496204	chr20	57427210	GNAS;GNAS;GNAS;GNASAS	TSS1500;TSS1500;3'UTR;TSS1500	0.552783	0.560977	0.557802	0.440709	0.454453	0.443232	0.456511	0.438128	0.430398	0.439299	0.458699	0.448372	0.399789	0.455728	0.441282	0.449647	0.437097	0.444975	0.41785	0.464546	0.457505	0.467798	0.463463	0.388319	0.394259	0.357322	0.427954	0.392332		0.294875	0.361073	0.364947	0.293472	0.288133	0.524144	GNAS;GNAS;GNAS;GNASAS
cg03010274	chr20	57427274	GNAS;GNAS;GNAS;GNASAS	TSS1500;TSS1500;3'UTR;TSS1500	0.437773	0.417851	0.482832	0.342346	0.378557	0.417319	0.40298	0.358441	0.377356	0.355927	0.382739	0.354373	0.339753	0.417352	0.382343	0.419636	0.384828	0.410658	0.357971	0.389919	0.377953	0.398421	0.390391	0.361703	0.313351	0.338437	0.398212	0.357427		0.263635	0.299875	0.311022	0.239899	0.249874	0.462453	GNAS;GNAS;GNAS;GNASAS
cg25652859	chr20	57427412	GNAS;GNAS;GNAS;GNASAS	TSS1500;TSS1500;3'UTR;TSS1500	0.363553	0.394957	0.414417	0.291119	0.293437	0.332599	0.361264	0.26578	0.294503	0.268132	0.336564	0.323663	0.238281	0.348911	0.329779	0.317347	0.324231	0.329153	0.286882	0.328142	0.254464	0.326447	0.364458	0.248826	0.218701	0.260113	0.30317	0.280378		0.14554	0.184956	0.19637	0.177568	0.164589	0.360084	GNAS;GNAS;GNAS;GNASAS
cg12321149	chr20	57427426	GNAS;GNAS;GNAS;GNASAS	TSS1500;TSS1500;3'UTR;TSS1500	0.373553	0.378505	0.427336	0.315141	0.312908	0.352629	0.33423	0.278016	0.296631	0.27146	0.315315	0.28723	0.236344	0.324657	0.306589	0.331908	0.327974	0.33944	0.277867	0.328746	0.275935	0.317763	0.333186	0.263125	0.265202	0.291499	0.336111	0.301581		0.142565	0.211704	0.200272	0.201664	0.182772	0.412047	GNAS;GNAS;GNAS;GNASAS
cg06065549	chr20	57427443	GNAS;GNAS;GNAS;GNASAS	TSS1500;TSS1500;3'UTR;TSS1500	0.477704	0.443427	0.488597	0.333151	0.345049	0.38868	0.4256	0.339933	0.353764	0.348693	0.373096	0.358636	0.332593	0.383834	0.382772	0.381314	0.382022	0.385077	0.353844	0.345356	0.339825	0.402625	0.396256	0.284836	0.272434	0.329181	0.339924	0.334306		0.167558	0.223883	0.234624	0.184848	0.26208	0.418044	GNAS;GNAS;GNAS;GNASAS
cg07105596	chr20	57427472	GNAS;GNAS;GNAS	TSS1500;TSS1500;3'UTR	0.40556	0.419994	0.48941	0.321525	0.335465	0.414483	0.421045	0.317694	0.349528	0.301194	0.400178	0.349085	0.258057	0.392074	0.36994	0.387299	0.325929	0.399244	0.337317	0.363962	0.270975	0.411202	0.380637	0.19781	0.171491	0.240641	0.311383	0.352604		0.0848688	0.108915	0.114747	0.0947486	0.100989	0.364303	GNAS;GNAS;GNAS
cg27304369	chr20	57427483	GNAS;GNAS;GNAS	TSS1500;TSS1500;3'UTR	0.471955	0.464648	0.452528	0.357067	0.407025	0.406494	0.44747	0.369439	0.403949	0.361992	0.409449	0.390426	0.389261	0.435765	0.439392	0.401312	0.398902	0.43498	0.362065	0.407721	0.380758	0.452731	0.407221	0.258999	0.237372	0.317902	0.333538	0.35202		0.135221	0.185158	0.218687	0.203937	0.145562	0.436699	GNAS;GNAS;GNAS
cg26811638	chr20	57427493	GNAS;GNAS;GNAS	TSS1500;TSS1500;3'UTR	0.382701	0.425232	0.47174	0.340317	0.371633	0.376814	0.400225	0.341929	0.352289	0.298007	0.412741	0.290651	0.32917	0.401741	0.395115	0.376252	0.346279	0.376101	0.347248	0.368399	0.31609	0.398727	0.388787	0.166833	0.212888	0.227854	0.250885	0.2822		0.118265	0.157174	0.169762	0.194086	0.0840762	0.390543	GNAS;GNAS;GNAS
cg26534489	chr20	57427495	GNAS;GNAS;GNAS	TSS1500;TSS1500;3'UTR	0.43494	0.43174	0.483422	0.401629	0.403475	0.422069	0.455708	0.368825	0.41533	0.39489	0.431813	0.368117	0.388165	0.443136	0.430143	0.435014	0.389655	0.437779	0.407825	0.403998	0.388379	0.435151	0.430626	0.276938	0.290015	0.339065	0.367423	0.399495		0.173946	0.246575	0.277741	0.239491	0.146215	0.447551	GNAS;GNAS;GNAS
cg08587534	chr20	57427503	GNAS;GNAS;GNAS	TSS1500;TSS1500;3'UTR	0.555169	0.556065	0.554219	0.469349	0.499594	0.489919	0.499723	0.467475	0.482167	0.441793	0.482756	0.501983	0.454128	0.505546	0.485863	0.501438	0.486167	0.520495	0.518437	0.514923	0.492479	0.502441	0.499477	0.343326	0.287747	0.310693	0.367402	0.379388		0.184952	0.257988	0.224813	0.27301	0.142743	0.491351	GNAS;GNAS;GNAS
cg14564778	chr20	57427556	GNAS;GNAS;GNAS	TSS1500;TSS1500;3'UTR	0.478108	0.412229	0.496589	0.413635	0.435502	0.46161	0.477183	0.397759	0.452904	0.36262	0.445817	0.410909	0.36388	0.475867	0.457815	0.471435	0.458718	0.438349	0.382014	0.412618	0.364351	0.460401	0.508876	0.232342	0.282402	0.238386	0.332298	0.381259		0.161052	0.227734	0.197669	0.27455	0.183256	0.411513	GNAS;GNAS;GNAS
cg01817393	chr20	57427642	GNAS;GNAS;GNAS	TSS1500;TSS1500;3'UTR	0.296319	0.363444	0.433946	0.261024	0.364991	0.382998	0.456915	0.246179	0.380122	0.289936	0.385266	0.279989	0.24866	0.426537	0.318645	0.377872	0.363654	0.445212	0.344027	0.375809	0.231816	0.378933	0.462369	0.242532	0.221969	0.293031	0.285475	0.229205		0.205572	0.121279	0.243604	0.248652	0.183191	0.397921	GNAS;GNAS;GNAS
cg02890368	chr20	57427650	GNAS;GNAS;GNAS	TSS1500;TSS1500;3'UTR	0.171745	0.386243	0.316854	0.179104	0.157676	0.368732	0.366667	0.220287	0.234583	0.167203	0.34323	0	0.107966	0.281174	0.26553	0.359504	0.250903	0.340458	0.219313	0.203242	0.174178	0.299534	0.425403	0.14526	0.233129	0.122581	0.333333	0.356015		0.249097	0.139785	0.316929	0.221198	0.141844	0.272727	GNAS;GNAS;GNAS
cg04257105	chr20	57427713	GNAS;GNAS;GNAS	TSS1500;TSS1500;3'UTR	0.42452	0.418568	0.496287	0.413173	0.423811	0.442288	0.478718	0.383124	0.446917	0.373206	0.430173	0.386139	0.38922	0.491456	0.458359	0.427881	0.454718	0.438436	0.391087	0.426249	0.379321	0.45473	0.475812	0.228948	0.19814	0.239343	0.315205	0.332818		0.159051	0.263457	0.171167	0.159825	0.213681	0.423139	GNAS;GNAS;GNAS
cg20528838	chr20	57427730	GNAS;GNAS;GNAS	TSS1500;TSS1500;3'UTR	0.279409	0.268469	0.360295	0.286854	0.281636	0.35439	0.356236	0.244138	0.30626	0.251146	0.324071	0.25114	0.232062	0.323766	0.326369	0.326937	0.247525	0.306871	0.270582	0.287445	0.250142	0.337974	0.354654	0.193101	0.16853	0.224468	0.246409	0.319989		0.126467	0.182339	0.0755573	0.261172	0.128819	0.282609	GNAS;GNAS;GNAS
cg27661264	chr20	57427738	GNAS;GNAS;GNAS	TSS1500;TSS1500;3'UTR	0.333202	0.311502	0.397223	0.299691	0.306685	0.31861	0.330837	0.284074	0.311537	0.275196	0.334362	0.278945	0.257919	0.311493	0.313028	0.339468	0.296654	0.374798	0.302716	0.315533	0.253259	0.307445	0.351253	0.230386	0.195026	0.285083	0.290508	0.323736		0.169606	0.201534	0.143362	0.262509	0.157466	0.362549	GNAS;GNAS;GNAS
cg19589727	chr20	57427762	GNAS;GNAS;GNAS	TSS1500;TSS1500;3'UTR	0.347882	0.320711	0.390519	0.286445	0.295483	0.34663	0.346671	0.260175	0.278678	0.25124	0.305438	0.282752	0.239754	0.316153	0.304458	0.331315	0.312788	0.319334	0.262461	0.299556	0.260133	0.320611	0.342192	0.231508	0.18041	0.260192	0.277589	0.308124		0.150896	0.223633	0.172398	0.230535	0.158263	0.354398	GNAS;GNAS;GNAS
cg10302550	chr20	57427821	GNAS;GNAS;GNAS	TSS1500;TSS1500;3'UTR	0.489299	0.422644	0.496095	0.431344	0.446628	0.491615	0.521804	0.394668	0.453002	0.379447	0.464677	0.451822	0.420829	0.458615	0.452759	0.475301	0.468522	0.446469	0.4232	0.449076	0.392611	0.438973	0.455771	0.336128	0.298734	0.416956	0.399451	0.432482		0.146939	0.209957	0.172145	0.308068	0.203424	0.470305	GNAS;GNAS;GNAS
cg17414107	chr20	57427830	GNAS;GNAS;GNAS	TSS1500;TSS1500;3'UTR	0.535829	0.488658	0.558036	0.454527	0.449829	0.451647	0.493899	0.396329	0.426185	0.376638	0.485253	0.443238	0.411916	0.480882	0.460867	0.478554	0.445054	0.476501	0.438904	0.439937	0.37152	0.483419	0.484529	0.361746	0.297397	0.431594	0.432081	0.410133		0.231977	0.308499	0.242438	0.262428	0.232622	0.489011	GNAS;GNAS;GNAS
cg00943909	chr20	57427942	GNAS;GNAS;GNAS	TSS200;TSS200;3'UTR	0.467842	0.443827	0.522254	0.464128	0.487804	0.49394	0.466405	0.391709	0.435907	0.385396	0.467095	0.432915	0.440919	0.473889	0.455083	0.467211	0.442116	0.495655	0.420915	0.455523	0.425723	0.442014	0.470419	0.351484	0.322043	0.444155	0.436391	0.430899		0.152439	0.25642	0.226264	0.22462	0.199496	0.479419	GNAS;GNAS;GNAS
cg19640589	chr20	57427973	GNAS;GNAS;GNAS	TSS200;TSS200;3'UTR	0.501294	0.442565	0.5519	0.464478	0.483956	0.483981	0.546367	0.433733	0.496368	0.399664	0.533416	0.467178	0.460614	0.488606	0.529339	0.507284	0.496271	0.505102	0.473483	0.493079	0.430792	0.512994	0.52276	0.192725	0.170742	0.297655	0.281617	0.26785		0.0905303	0.11681	0.11574	0.117617	0.133663	0.480616	GNAS;GNAS;GNAS
cg07284407	chr20	57429858	GNAS;GNAS;GNAS	1stExon;1stExon;3'UTR	0.528713	0.525287	0.528958	0.481564	0.436191	0.447923	0.471707	0.448325	0.474689	0.495379	0.446606	0.438488	0.488337	0.508861	0.504356	0.48705	0.487372	0.488951	0.490645	0.449648	0.529425	0.484563	0.509453	0.292072	0.306294	0.28443	0.3951	0.329637		0.410329	0.486208	0.443464	0.355415	0.373818	0.48357	GNAS;GNAS;GNAS
cg21625881	chr20	57430313	GNAS;GNAS;GNAS	1stExon;1stExon;3'UTR	0.523935	0.509949	0.504232	0.42452	0.417844	0.411051	0.44256	0.427482	0.442048	0.444399	0.444491	0.457528	0.439375	0.464592	0.444009	0.448411	0.425713	0.456045	0.436024	0.467983	0.431235	0.43789	0.452708	0.486038	0.463719	0.424683	0.490734	0.434492		0.509881	0.51032	0.533029	0.415411	0.486238	0.52188	GNAS;GNAS;GNAS
cg14203179	chr20	57430663	GNAS;GNAS;GNAS	3'UTR;3'UTR;Body	0.560208	0.539394	0.528124	0.484981	0.458543	0.452025	0.47825	0.45899	0.50701	0.484003	0.477638	0.505781	0.427353	0.491855	0.488738	0.463265	0.483116	0.461389	0.482807	0.498443	0.477909	0.468522	0.434991	0.309433	0.275052	0.285395	0.266834	0.280602		0.324827	0.406672	0.353059	0.379573	0.334204	0.508073	GNAS;GNAS;GNAS
cg09437522	chr20	57431202	GNAS;GNAS;GNAS	3'UTR;3'UTR;Body	0.469108	0.455052	0.461863	0.390972	0.339448	0.34484	0.392518	0.343047	0.384504	0.364516	0.359812	0.36718	0.350129	0.381558	0.375676	0.371663	0.341585	0.38153	0.350468	0.39706	0.374642	0.38283	0.369336	0.294771	0.3187	0.268128	0.348935	0.293325		0.37697	0.433003	0.311417	0.46243	0.323136	0.432807	GNAS;GNAS;GNAS
cg10468484	chr20	57431303	GNAS;GNAS;GNAS	3'UTR;3'UTR;Body	0.548762	0.567971	0.559982	0.516949	0.470963	0.491473	0.486384	0.487485	0.504864	0.49371	0.507257	0.483138	0.461322	0.495448	0.503081	0.458297	0.484293	0.473414	0.474598	0.487917	0.480075	0.499423	0.502194	0.323638	0.363494	0.34905	0.34905	0.328478		0.273912	0.378316	0.232643	0.418578	0.328027	0.488025	GNAS;GNAS;GNAS
cg22741626	chr20	57463265	GNAS;GNAS;GNAS;GNAS	3'UTR;3'UTR;TSS1500;Body	0.641297	0.719792	0.663442	0.572835	0.633376	0.669332	0.66502	0.63834	0.67269	0.662	0.67104	0.711719	0.716513	0.669294	0.700504	0.565114	0.660386	0.642666	0.684016	0.659229	0.652741	0.657987	0.673692	0.68212	0.662509	0.674194	0.646936	0.644766		0.709435	0.680966	0.649954	0.525289	0.662292	0.692625	GNAS;GNAS;GNAS;GNAS
cg18997188	chr20	57463270	GNAS;GNAS;GNAS;GNAS	3'UTR;3'UTR;TSS1500;Body	0.629334	0.672967	0.6409	0.543001	0.609969	0.640359	0.640638	0.600384	0.66333	0.658206	0.632337	0.635535	0.68268	0.62973	0.638844	0.513599	0.62155	0.581067	0.61433	0.620643	0.621932	0.628336	0.612266	0.566716	0.633625	0.556609	0.562175	0.608939		0.643825	0.559939	0.573178	0.482248	0.579618	0.597553	GNAS;GNAS;GNAS;GNAS
cg20213508	chr20	57463325	GNAS;GNAS;GNAS;GNAS	3'UTR;3'UTR;TSS1500;Body	0.748566	0.740693	0.684755	0.594602	0.620259	0.666019	0.652752	0.649576	0.657498	0.676367	0.670131	0.734696	0.692248	0.726369	0.702446	0.585337	0.673067	0.656932	0.692515	0.652592	0.678232	0.642129	0.686642	0.66105	0.646299	0.697119	0.663828	0.699954		0.715118	0.645173	0.629766	0.460218	0.649193	0.683143	GNAS;GNAS;GNAS;GNAS
cg26791489	chr20	57463330	GNAS;GNAS;GNAS;GNAS	3'UTR;3'UTR;TSS1500;Body	0.667621	0.664635	0.68313	0.554427	0.600973	0.631048	0.618569	0.611442	0.617969	0.611129	0.614193	0.613714	0.65427	0.632226	0.638686	0.548864	0.623224	0.602953	0.62185	0.605118	0.605958	0.591926	0.646665	0.583956	0.612544	0.584045	0.576139	0.64739		0.678734	0.623786	0.613727	0.505392	0.631402	0.650668	GNAS;GNAS;GNAS;GNAS
cg04779428	chr20	57463355	GNAS;GNAS;GNAS;GNAS	3'UTR;3'UTR;TSS1500;Body	0.634762	0.658441	0.672267	0.507492	0.561837	0.55734	0.587576	0.600922	0.576273	0.623161	0.561501	0.632331	0.652215	0.631347	0.604559	0.538706	0.592242	0.591088	0.549286	0.566693	0.602134	0.554926	0.584291	0.577036	0.559162	0.629907	0.592077	0.641852		0.702502	0.629945	0.671271	0.507496	0.613806	0.643898	GNAS;GNAS;GNAS;GNAS
cg04019914	chr20	57463357	GNAS;GNAS;GNAS;GNAS	3'UTR;3'UTR;TSS1500;Body	0.739203	0.750952	0.709598	0.578072	0.645814	0.644496	0.610255	0.641256	0.640462	0.664417	0.604871	0.642052	0.65165	0.67054	0.673724	0.583611	0.645367	0.645088	0.676677	0.611178	0.655131	0.601508	0.669484	0.627543	0.639339	0.686804	0.630046	0.707949		0.748738	0.643505	0.637823	0.536889	0.666568	0.638941	GNAS;GNAS;GNAS;GNAS
cg11357538	chr20	57463397	GNAS;GNAS;GNAS;GNAS	3'UTR;3'UTR;TSS1500;Body	0.52311	0.533388	0.534898	0.441398	0.429453	0.443319	0.427151	0.441768	0.470257	0.43807	0.454346	0.474437	0.444762	0.443069	0.470649	0.457704	0.445955	0.462094	0.495029	0.459972	0.481742	0.486722	0.456991	0.451424	0.452472	0.401754	0.504824	0.407499		0.496466	0.461826	0.473163	0.39452	0.405327	0.515024	GNAS;GNAS;GNAS;GNAS
cg20008140	chr20	57463455	GNAS;GNAS;GNAS;GNAS	3'UTR;3'UTR;TSS1500;Body	0.639022	0.650428	0.57285	0.466609	0.453148	0.505942	0.416354	0.505562	0.475081	0.432376	0.458009	0.543346	0.566984	0.475743	0.557026	0.348361	0.513771	0.50616	0.544801	0.438849	0.478578	0.420082	0.51678	0.28412	0.382373	0.397641	0.356128	0.469675		0.501146	0.52212	0.495855	0.451294	0.360101	0.554214	GNAS;GNAS;GNAS;GNAS
cg11480267	chr20	57463503	GNAS;GNAS;GNAS;GNAS	3'UTR;3'UTR;TSS1500;Body	0.57417	0.53474	0.476085	0.449189	0.384948	0.402218	0.342307	0.412125	0.364691	0.417615	0.396782	0.463645	0.409402	0.435445	0.417261	0.339903	0.408473	0.424772	0.476244	0.410027	0.431983	0.346743	0.499903	0.372111	0.410494	0.455202	0.473447	0.44993		0.444045	0.430904	0.467224	0.416978	0.330619	0.545819	GNAS;GNAS;GNAS;GNAS
cg10011623	chr20	57463527	GNAS;GNAS;GNAS;GNAS	3'UTR;3'UTR;TSS1500;Body	0.522709	0.524154	0.514068	0.350346	0.370192	0.349397	0.377466	0.380891	0.427871	0.375061	0.362618	0.361002	0.355809	0.398356	0.393821	0.37037	0.354631	0.424302	0.354239	0.394186	0.386151	0.3634	0.393728	0.374184	0.464398	0.373063	0.383577	0.389105		0.672595	0.639525	0.609114	0.563958	0.463618	0.430823	GNAS;GNAS;GNAS;GNAS
cg01748573	chr20	57463530	GNAS;GNAS;GNAS;GNAS	3'UTR;3'UTR;TSS1500;Body	0.592368	0.600208	0.606271	0.345414	0.393775	0.40741	0.433066	0.411413	0.448603	0.395247	0.395944	0.422815	0.422407	0.469422	0.4266	0.392559	0.42277	0.416363	0.409962	0.387857	0.426508	0.410902	0.450873	0.216386	0.32187	0.229508	0.267542	0.261086		0.443807	0.446995	0.462598	0.431974	0.319135	0.497116	GNAS;GNAS;GNAS;GNAS
cg17334845	chr20	57463572	GNAS;GNAS;GNAS;GNAS	3'UTR;3'UTR;TSS1500;Body	0.458739	0.473517	0.481609	0.371587	0.364659	0.365282	0.3974	0.350803	0.421046	0.380988	0.379854	0.387695	0.385506	0.376851	0.397569	0.384986	0.382453	0.414791	0.403686	0.411022	0.395855	0.402617	0.398936	0.328797	0.354922	0.363218	0.414994	0.333761		0.454228	0.440531	0.473049	0.413498	0.330154	0.461363	GNAS;GNAS;GNAS;GNAS
cg26767990	chr20	57463615	GNAS;GNAS;GNAS;GNAS	3'UTR;3'UTR;TSS1500;Body	0.471163	0.449605	0.46594	0.373732	0.408517	0.426464	0.439477	0.411214	0.42797	0.423399	0.422822	0.456859	0.439893	0.426571	0.436184	0.44578	0.378627	0.442198	0.452411	0.454639	0.445299	0.441243	0.436656	0.347399	0.375373	0.349644	0.388706	0.319151		0.416281	0.478859	0.473564	0.499252	0.331151	0.469913	GNAS;GNAS;GNAS;GNAS
cg17652507	chr20	57463653	GNAS;GNAS;GNAS;GNAS	3'UTR;3'UTR;TSS1500;Body	0.55425	0.548167	0.538239	0.399478	0.412315	0.421529	0.401738	0.44783	0.470861	0.38565	0.41394	0.394494	0.402178	0.438455	0.46922	0.386583	0.395317	0.450465	0.352046	0.402002	0.431816	0.404999	0.408519	0.088762	0.201497	0.160502	0.162416	0.161726		0.423263	0.384054	0.519456	0.60724	0.2822	0.496617	GNAS;GNAS;GNAS;GNAS
cg22407822	chr20	57463658	GNAS;GNAS;GNAS;GNAS	3'UTR;3'UTR;TSS1500;Body	0.521171	0.541208	0.521391	0.426875	0.428119	0.434042	0.456183	0.413898	0.431786	0.428218	0.470507	0.434771	0.459238	0.478401	0.489111	0.410144	0.426313	0.485325	0.41786	0.441398	0.438731	0.434907	0.440649	0.15122	0.23433	0.237169	0.203883	0.21366		0.575234	0.420323	0.549114	0.697817	0.311497	0.556113	GNAS;GNAS;GNAS;GNAS
cg07341934	chr20	57463711	GNAS;GNAS;GNAS;GNAS	3'UTR;3'UTR;TSS1500;Body	0.585991	0.593002	0.593998	0.433669	0.450665	0.45018	0.501686	0.465661	0.494938	0.439988	0.454137	0.503352	0.444627	0.457638	0.474296	0.476755	0.462715	0.501986	0.440494	0.445366	0.455015	0.464649	0.467554	0.216515	0.360602	0.29745	0.309995	0.261282		0.533109	0.51516	0.562892	0.593181	0.39311	0.530279	GNAS;GNAS;GNAS;GNAS
cg02107718	chr20	57463713	GNAS;GNAS;GNAS;GNAS	3'UTR;3'UTR;TSS1500;Body	0.499111	0.50026	0.492963	0.402788	0.397745	0.396119	0.409225	0.377506	0.428417	0.395033	0.394827	0.404753	0.402029	0.398239	0.436391	0.406918	0.394307	0.446725	0.402389	0.431272	0.42105	0.41461	0.3976	0.224038	0.311066	0.25744	0.292793	0.257253		0.542616	0.507018	0.552332	0.604836	0.374188	0.479265	GNAS;GNAS;GNAS;GNAS
cg23496597	chr20	57463725	GNAS;GNAS;GNAS;GNAS	3'UTR;3'UTR;TSS1500;Body	0.548087	0.558604	0.549576	0.450031	0.46603	0.479522	0.521177	0.457703	0.490453	0.473145	0.469899	0.513903	0.455127	0.484378	0.521062	0.493871	0.422698	0.517554	0.426784	0.479355	0.469641	0.48003	0.467602	0.208807	0.290405	0.237321	0.260622	0.246076		0.488846	0.45373	0.567145	0.634747	0.369124	0.541936	GNAS;GNAS;GNAS;GNAS
cg25308079	chr20	57463763	GNAS;GNAS;GNAS;GNAS	3'UTR;3'UTR;TSS1500;Body	0.535657	0.523443	0.536188	0.515827	0.496083	0.509463	0.515196	0.521719	0.520287	0.525242	0.537614	0.508215	0.508695	0.516457	0.511216	0.500945	0.490427	0.517175	0.528778	0.53184	0.509598	0.516353	0.531557	0.432846	0.464479	0.434461	0.503046	0.438504		0.544781	0.568674	0.6141	0.615005	0.509339	0.527095	GNAS;GNAS;GNAS;GNAS
cg09772382	chr20	57463775	GNAS;GNAS;GNAS;GNAS	3'UTR;3'UTR;TSS1500;Body	0.54928	0.568876	0.545992	0.538815	0.540382	0.565342	0.564132	0.548336	0.557171	0.547944	0.550151	0.562802	0.536263	0.558252	0.562313	0.549311	0.566647	0.56169	0.560539	0.56368	0.563361	0.555994	0.569142	0.461555	0.479578	0.454847	0.526442	0.456319		0.594136	0.580835	0.617877	0.609117	0.521136	0.592376	GNAS;GNAS;GNAS;GNAS
cg15222215	chr20	57463783	GNAS;GNAS;GNAS;GNAS	3'UTR;3'UTR;TSS1500;Body	0.527974	0.538746	0.54401	0.473454	0.469029	0.455886	0.524076	0.464437	0.490949	0.459957	0.503605	0.489443	0.480288	0.463338	0.504053	0.479011	0.469472	0.527369	0.469725	0.493634	0.48446	0.48961	0.48366	0.232359	0.298678	0.256488	0.291481	0.258739		0.434215	0.42028	0.513169	0.657408	0.417065	0.546223	GNAS;GNAS;GNAS;GNAS
cg14263118	chr20	57463787	GNAS;GNAS;GNAS;GNAS	3'UTR;3'UTR;TSS1500;Body	0.589045	0.597392	0.58147	0.490065	0.49365	0.502854	0.514475	0.51548	0.522707	0.503665	0.51459	0.514374	0.504297	0.500801	0.533087	0.482299	0.512852	0.547734	0.512085	0.5441	0.501397	0.508348	0.51798	0.246114	0.302451	0.269039	0.280674	0.23865		0.467274	0.422867	0.520142	0.642025	0.410244	0.568741	GNAS;GNAS;GNAS;GNAS
cg11244758	chr20	57463900	GNAS;GNAS;GNAS;GNAS	3'UTR;3'UTR;TSS1500;Body	0.550169	0.561567	0.548151	0.469488	0.475588	0.482712	0.489607	0.4825	0.494481	0.463039	0.482807	0.493299	0.470086	0.495992	0.493612	0.465283	0.494438	0.484358	0.492317	0.494767	0.494242	0.523532	0.502578	0.309904	0.359404	0.371329	0.411989	0.368748		0.505754	0.467082	0.555043	0.579921	0.455452	0.50211	GNAS;GNAS;GNAS;GNAS
cg05926269	chr20	57463906	GNAS;GNAS;GNAS;GNAS	3'UTR;3'UTR;TSS1500;Body	0.685283	0.690249	0.669057	0.595432	0.597412	0.608894	0.614334	0.606914	0.618901	0.591892	0.629027	0.647865	0.611991	0.607066	0.647406	0.59197	0.654373	0.616502	0.657926	0.644187	0.644876	0.643061	0.636074	0.364921	0.42631	0.427398	0.491286	0.391722		0.553405	0.558989	0.727468	0.724023	0.544667	0.675145	GNAS;GNAS;GNAS;GNAS
cg03821543	chr20	57463925	GNAS;GNAS;GNAS;GNAS	3'UTR;3'UTR;TSS1500;Body	0.508032	0.530388	0.514697	0.454374	0.426865	0.440091	0.454429	0.437988	0.43559	0.452076	0.46419	0.449887	0.462113	0.460637	0.473295	0.482853	0.42543	0.455334	0.474396	0.456838	0.464086	0.440727	0.448518	0.21785	0.24181	0.223435	0.265565	0.222283		0.394689	0.37993	0.485332	0.605495	0.361794	0.528018	GNAS;GNAS;GNAS;GNAS
cg01538522	chr20	57463974	GNAS;GNAS;GNAS;GNAS	3'UTR;3'UTR;TSS1500;Body	0.409332	0.392194	0.418753	0.309824	0.273428	0.302743	0.326416	0.296433	0.327192	0.324865	0.321873	0.324189	0.301125	0.332189	0.340773	0.310955	0.29187	0.357863	0.313951	0.336359	0.321308	0.323656	0.335847	0.177925	0.2118	0.171816	0.270169	0.200538		0.386282	0.439952	0.448987	0.43599	0.34573	0.413848	GNAS;GNAS;GNAS;GNAS
cg00267746	chr20	57463984	GNAS;GNAS;GNAS;GNAS	3'UTR;TSS200;3'UTR;Body	0.463097	0.454045	0.478782	0.372869	0.382034	0.403115	0.438732	0.343423	0.434529	0.387102	0.39653	0.385716	0.370242	0.410688	0.399359	0.40739	0.388844	0.408986	0.40337	0.424507	0.410266	0.425384	0.396081	0.174239	0.209328	0.162314	0.258845	0.235752		0.348466	0.459484	0.444725	0.47833	0.35876	0.404118	GNAS;GNAS;GNAS;GNAS
cg03837903	chr20	57464000	GNAS;GNAS;GNAS;GNAS	3'UTR;TSS200;3'UTR;Body	0.633466	0.652125	0.601883	0.485416	0.389544	0.475003	0.453317	0.431267	0.433082	0.507755	0.391724	0.509666	0.45981	0.485194	0.492925	0.399369	0.479871	0.493261	0.528307	0.458659	0.482141	0.439445	0.527083	0.196302	0.235744	0.185418	0.321739	0.238613		0.35899	0.46194	0.441226	0.486359	0.415313	0.583349	GNAS;GNAS;GNAS;GNAS
cg23159236	chr20	57464002	GNAS;GNAS;GNAS;GNAS	3'UTR;TSS200;3'UTR;Body	0.396306	0.440547	0.396418	0.348021	0.290545	0.373611	0.36343	0.301044	0.35143	0.333807	0.346905	0.318526	0.328599	0.350342	0.358648	0.332237	0.30889	0.373371	0.321575	0.375315	0.360782	0.373639	0.35995	0.16857	0.162113	0.131956	0.214509	0.208852		0.268865	0.384776	0.450279	0.44307	0.294487	0.338469	GNAS;GNAS;GNAS;GNAS
cg20126878	chr20	57464571	GNAS;GNAS;GNAS;GNAS	3'UTR;Body;3'UTR;Body	0.484083	0.477138	0.480949	0.404958	0.396837	0.386069	0.412282	0.385128	0.392908	0.406908	0.412539	0.367728	0.37043	0.396115	0.410325	0.386211	0.39454	0.423433	0.367196	0.411609	0.405521	0.405892	0.407797	0.327247	0.351759	0.33537	0.373449	0.294586		0.470837	0.45162	0.503744	0.445492	0.370602	0.46731	GNAS;GNAS;GNAS;GNAS
cg27027803	chr20	57464742	GNAS;GNAS;GNAS;GNAS	3'UTR;Body;3'UTR;Body	0.569372	0.558766	0.585074	0.469601	0.442074	0.452944	0.486952	0.468268	0.467997	0.473298	0.4476	0.47249	0.429967	0.467374	0.478069	0.486459	0.459668	0.466621	0.485498	0.474829	0.474457	0.480833	0.477327	0.39746	0.414568	0.360053	0.423518	0.370867		0.510571	0.430825	0.525526	0.497139	0.405088	0.552926	GNAS;GNAS;GNAS;GNAS
cg08997444	chr20	57464970	GNAS;GNAS;GNAS;GNAS;GNAS;GNAS;GNAS	3'UTR;TSS1500;Body;TSS1500;3'UTR;TSS1500;Body	0.565946	0.57826	0.592289	0.504654	0.511517	0.493682	0.530656	0.510018	0.520749	0.526222	0.49032	0.530188	0.483322	0.506572	0.54492	0.516589	0.503022	0.539717	0.545111	0.538303	0.537406	0.512261	0.543414	0.440502	0.456146	0.459142	0.489736	0.395648		0.590616	0.601611	0.600412	0.575232	0.506961	0.573287	GNAS;GNAS;GNAS;GNAS;GNAS;GNAS;GNAS
cg22639787	chr20	57464973	GNAS;GNAS;GNAS;GNAS;GNAS;GNAS;GNAS	3'UTR;TSS1500;Body;TSS1500;3'UTR;TSS1500;Body	0.630896	0.638892	0.662035	0.62663	0.638693	0.608953	0.667283	0.644854	0.653693	0.662399	0.643309	0.674865	0.584083	0.643901	0.666083	0.609428	0.654681	0.679113	0.710333	0.626657	0.630564	0.646391	0.671803	0.415117	0.44901	0.448728	0.47671	0.388296		0.472299	0.560147	0.607675	0.618939	0.498606	0.679248	GNAS;GNAS;GNAS;GNAS;GNAS;GNAS;GNAS
cg05960039	chr20	57465123	GNAS;GNAS;GNAS;GNAS;GNAS;GNAS;GNAS	3'UTR;TSS1500;Body;TSS1500;3'UTR;TSS1500;Body	0.383979	0.415075	0.4098	0.375687	0.338733	0.364311	0.372552	0.331846	0.383603	0.359861	0.381559	0.350265	0.385187	0.36111	0.380101	0.384149	0.377294	0.369903	0.361894	0.387627	0.376831	0.400861	0.38737	0.289454	0.264466	0.2971	0.332105	0.241905		0.310443	0.408988	0.415268	0.38223	0.254904	0.328221	GNAS;GNAS;GNAS;GNAS;GNAS;GNAS;GNAS
cg09604333	chr20	57465125	GNAS;GNAS;GNAS;GNAS;GNAS;GNAS;GNAS	3'UTR;TSS1500;Body;TSS1500;3'UTR;TSS1500;Body	0.446087	0.47642	0.477586	0.467109	0.414934	0.474085	0.452431	0.403381	0.456183	0.451512	0.448053	0.451348	0.424861	0.437525	0.464241	0.461622	0.469752	0.488071	0.43105	0.468831	0.473868	0.470957	0.470232	0.327476	0.329727	0.308941	0.354738	0.281474		0.406995	0.446555	0.455718	0.423499	0.363773	0.467967	GNAS;GNAS;GNAS;GNAS;GNAS;GNAS;GNAS
cg06047881	chr20	57465132	GNAS;GNAS;GNAS;GNAS;GNAS;GNAS;GNAS	3'UTR;TSS1500;Body;TSS1500;3'UTR;TSS1500;Body	0.432358	0.437182	0.43975	0.363499	0.338729	0.374359	0.3797	0.328033	0.398765	0.365009	0.358359	0.347816	0.324323	0.36322	0.375353	0.380047	0.359847	0.445434	0.329958	0.384081	0.383166	0.396902	0.375497	0.322273	0.347491	0.347885	0.353952	0.25421		0.435993	0.471998	0.489196	0.445745	0.433977	0.434703	GNAS;GNAS;GNAS;GNAS;GNAS;GNAS;GNAS
cg20018057	chr20	57465139	GNAS;GNAS;GNAS;GNAS;GNAS;GNAS;GNAS	3'UTR;TSS1500;Body;TSS1500;3'UTR;TSS1500;Body	0.417358	0.429742	0.434177	0.381656	0.317446	0.357125	0.390201	0.329347	0.389683	0.36546	0.361109	0.338635	0.349388	0.353351	0.383089	0.374679	0.375183	0.413752	0.32998	0.419195	0.387502	0.380059	0.357024	0.290632	0.303216	0.271746	0.320239	0.218829		0.434471	0.445392	0.465657	0.392732	0.395913	0.439345	GNAS;GNAS;GNAS;GNAS;GNAS;GNAS;GNAS
cg10748817	chr20	57465175	GNAS;GNAS;GNAS;GNAS;GNAS;GNAS;GNAS	3'UTR;TSS1500;Body;TSS1500;3'UTR;TSS1500;Body	0.557125	0.543045	0.565765	0.531101	0.458207	0.452139	0.514144	0.51489	0.511185	0.500493	0.483966	0.487466	0.478281	0.504254	0.525351	0.51569	0.36528	0.524749	0.509328	0.469469	0.499301	0.488855	0.530432	0.336828	0.354045	0.426485	0.347364	0.34609		0.531602	0.437753	0.574225	0.58786	0.356193	0.518735	GNAS;GNAS;GNAS;GNAS;GNAS;GNAS;GNAS
cg00606841	chr21	40757691	WRB	Body	0.613931	0.551946	0.639934	0.486717	0.481307	0.498096	0.539259	0.505911	0.442639	0.470293	0.517785	0.497459	0.476749	0.481702	0.449646	0.465771	0.489315	0.456678	0.439471	0.545834	0.48952	0.486011	0.460714	0.447567	0.527898	0.473689	0.560784	0.447786		0.604488	0.597995	0.522732	0.555566	0.549719	0.498399	WRB
cg22858667	chr21	40757750	WRB	Body	0.604064	0.570629	0.621308	0.557323	0.51632	0.569396	0.547431	0.57891	0.501739	0.543278	0.587373	0.554392	0.541179	0.550813	0.554361	0.561898	0.549461	0.530563	0.572169	0.541687	0.540339	0.551572	0.563068	0.479668	0.475114	0.485031	0.543656	0.4899		0.566842	0.566453	0.589773	0.788167	0.567069	0.546208	WRB
cg26710963	chr21	40757899	WRB	Body	0.592911	0.55881	0.599038	0.473663	0.466694	0.463219	0.470852	0.47981	0.48264	0.478421	0.492817	0.47276	0.475001	0.458284	0.496049	0.492363	0.475863	0.474113	0.470495	0.509528	0.493538	0.465358	0.488935	0.41273	0.43865	0.406362	0.496285	0.383902		0.480127	0.567413	0.486481	0.663408	0.474915	0.496816	WRB
cg09916765	chr21	40758208	WRB;WRB	Body;TSS1500	0.277143	0.323907	0.504901	0.295043	0.373724	0.31209	0.32742	0.393608	0.310902	0.332476	0.3623	0.344956	0.355304	0.386564	0.35261	0.352932	0.321924	0.295416	0.334747	0.357584	0.346912	0.379151	0.327011	0.337066	0.332066	0.327212	0.323376	0.436244		0.367252	0.476592	0.258959	0.381953	0.406075	0.335644	WRB;WRB
cg06781532	chr22	42077939	NHP2L1;NHP2L1	Body;Body	0.656087	0.668949	0.639928	0.553395	0.49821	0.594837	0.556141	0.596456	0.56423	0.568203	0.541367	0.566652	0.559677	0.558891	0.52406	0.478798	0.476452	0.552032	0.572675	0.493341	0.536312	0.528761	0.602473	0.459907	0.490948	0.553953	0.513161	0.409406		0.623951	0.622345	0.584909	0.497667	0.584577	0.592602	NHP2L1;NHP2L1
cg18152773	chr22	42078217	NHP2L1;NHP2L1	Body;Body	0.482766	0.484108	0.449117	0.358375	0.295024	0.39245	0.397287	0.380061	0.348379	0.376718	0.3505	0.365369	0.344295	0.382028	0.366793	0.344683	0.319605	0.396351	0.370618	0.372302	0.395915	0.320007	0.38315	0.290232	0.360882	0.321898	0.369957	0.340101		0.444524	0.486526	0.465015	0.412909	0.447744	0.441077	NHP2L1;NHP2L1
cg05871614	chr22	42078330	NHP2L1;NHP2L1	Body;Body	0.5112	0.502913	0.479696	0.409425	0.358613	0.404594	0.416059	0.416705	0.395019	0.417521	0.404457	0.409459	0.420496	0.407711	0.425104	0.406046	0.404635	0.464303	0.426683	0.4594	0.435879	0.345536	0.452598	0.39527	0.434813	0.413788	0.484203	0.346914		0.511129	0.541984	0.560959	0.629427	0.520788	0.499003	NHP2L1;NHP2L1
cg22083753	chr22	42078365	NHP2L1;NHP2L1;NHP2L1	Body;1stExon;5'UTR	0.47696	0.47307	0.470079	0.385581	0.314123	0.384564	0.424512	0.391549	0.35668	0.421223	0.37125	0.370832	0.371512	0.400086	0.382517	0.375375	0.382712	0.418537	0.353654	0.406853	0.420992	0.340767	0.409054	0.306841	0.375148	0.330003	0.387699	0.300089		0.464415	0.522551	0.521531	0.504699	0.484182	0.452501	NHP2L1;NHP2L1;NHP2L1
cg15284719	chr22	42078388	NHP2L1;NHP2L1;NHP2L1	Body;1stExon;5'UTR	0.506551	0.51159	0.495197	0.37684	0.312425	0.391174	0.410414	0.382233	0.34843	0.384219	0.35562	0.388485	0.344973	0.388067	0.392951	0.386359	0.369667	0.41829	0.349489	0.397822	0.407807	0.344702	0.395542	0.3098	0.332194	0.32189	0.373359	0.287477		0.442817	0.524807	0.503006	0.457004	0.445847	0.425821	NHP2L1;NHP2L1;NHP2L1
cg08686092	chr22	42078567	NHP2L1;NHP2L1	Body;TSS200	0.455264	0.450778	0.463491	0.381429	0.332482	0.362187	0.393622	0.369989	0.339569	0.397823	0.349282	0.375704	0.378063	0.380295	0.379924	0.360056	0.355734	0.3891	0.366686	0.399498	0.387382	0.313706	0.399341	0.325812	0.370985	0.353353	0.413725	0.32691		0.481221	0.524003	0.539925	0.704332	0.480513	0.442244	NHP2L1;NHP2L1
cg11677105	chr22	42078707	NHP2L1;NHP2L1	Body;TSS200	0.390902	0.335857	0.371767	0.279923	0.204413	0.263536	0.345796	0.337879	0.286796	0.316468	0.297251	0.314623	0.282858	0.304248	0.325775	0.313023	0.385773	0.420255	0.293302	0.2909	0.419402	0.224934	0.422926	0.178411	0.215611	0.236625	0.212915	0.211612		0.516596	0.594369	0.535229	0.70957	0.353557	0.393331	NHP2L1;NHP2L1
cg11536612	chr22	42078723	NHP2L1;NHP2L1	Body;TSS200	0.477347	0.48117	0.443205	0.358299	0.294428	0.376965	0.384101	0.35171	0.34644	0.385692	0.358235	0.372223	0.343756	0.376001	0.389166	0.405274	0.397971	0.441261	0.359299	0.371485	0.447542	0.327395	0.458138	0.270335	0.351886	0.325616	0.330332	0.351889		0.466262	0.567248	0.52559	0.596434	0.445238	0.390526	NHP2L1;NHP2L1

## Sheet: Table S4
ENSEMBL ID	SYMBOL	O.01	O.02	O.03	O.04	O.05	O.06	O.09	O.10	O.11	O.12	OOCYTES MEAN	CL2.1.a	CL2.1.b	CL2.2.a	CL2.2.b	CL2.3.a	CL2.3.b	CL2.3.c	CL2.4.a	CL2.4.b	CL2.4.c	CL2.4.d	CL2.5.b	CL2.6.a	CL2.6.b	CL2.7.a	CL2.7.b	CL2.7.c	CL2.8.a	CL2.8.b	CL2.8.c	CL2.8.d	CL2 EMBRYOS MEAN	CL3.1.a	CL3.1.b	CL3.1.c	CL3.2.a	CL3.2.c	CL3.3.a	CL3.3.b	CL3.3.c	CL3.3.d	CL3.3.e	CL3.3.f	CL3.3.g	CL3.4.a	CL3.4.b	CL3.4.c
ENSG00000204644	ZFP57	0	0	0	0	0	0	0	0	0	0	0	0.466217	0.190301	0	0	0	0	0	0	0	0	0	0	0	0	0	0	0	0	0	0	0	0.0312627	0	0	0	0	0	0	0	0	0	0	0	0	0	0	0
ENSG00000185219	ZNF445	0.78773	0.921963	0.935651	1.6634	1.07642	1.40199	1.01568	1.21611	1.23178	1.19849	1.14492	1.18819	2.41878	0.379014	1.30861	0.0659267	0.134957	2.37863	1.10076	0.986396	1.73927	0.370362	0.722505	0.474769	0	1.03401	0.000938535	0.38055	0.426914	0.141279	1.54664	1.13329	0.853895	0.0164591	0.0299227	0.00152677	0.383326	0	0.0458219	0.950527	0	0.0417463	0.69724	0.162253	0	0	0.357924	0
ENSG00000166261	ZNF202	0.309442	0.78787	0.503663	0.88781	1.02142	1.24346	1.0685	1.39192	1.71009	1.4853	1.04095	2.86238	2.09311	2.48476	0	0.468534	1.31073	0.0458844	0.494233	1.95675	1.48191	0.443113	0.0668365	0	1.71813	0	2.34604	1.22606	1.02617	0.0479171	0	2.02078	1.05206	1.48946	2.38892	0	2.39574	1.93522	0.652623	0.775051	1.04576	0.0621985	2.55959	0	0	0	1.65938	2.25054
[truncated: 85 more columns]
